# Supplementary material for: Comparative transcriptomics between Drosophila mojavensis and D. arizonae reveals transgressive gene expression and underexpression of spermatogenesis-related genes in hybrid testes
Source: Sci Rep. 2021 May 10;11:9844. doi: 10.1038/s41598-021-89366-2 (PMC8110761; doi:10.1038/s41598-021-89366-2)
Supplement: Supplementary file 2 — Supplementary Tables. [file 41598_2021_89366_MOESM2_ESM.xlsx]

## Sheet: Supplementary Table S1
Supplementary Table S1. Number of sequenced and aligned reads of D. arizonae, D. mojavensis and their reciprocal hybrids. The number of reads is showed by replicate and the percentage values are the alignment rate for each transcriptome.
Alignment rate by replicate
	Ovaries		Testes
Samples	Number of sequenced reads	Number of uniquely mapped reads	Number of sequenced reads	Number of uniquely mapped reads
D. arizonae replicate 1	40,110,913	34,139,096 (85.1%)	28,086,191	21,559,308 (76,7%)
D. arizonae replicate 2	44,205,411	37,795,821 (85.5%)	34,237,590	26,573,274 (77.6%)
D. m. mojavensis replicate 1	35,696,266	31,236,825 (87.5%)	29,643,424	23,686,597 (79.9%)
D. m. mojavensis replicate 2	42,995,065	36,736,531 (85.4%)	28,912,494	23,289,405 (80.5%)
D. m. wrigleyi replicate 1	28,401,359	24,114,079 (85%)	29,865,407	23,830,369 (79.7%)
D. m. wrigleyi replicate 2	39,477,665	34,288,043 (86.8%)	33,417,722	27,025,306 (80.8%)
H♀mwri♂ari replicate 1	41,216,806	34,383,790 (83.4%)	30,456,531	24,176,528 (79,3%)
H♀mwri♂ari replicate 2	35,564,989	29,404,539 (82.6%)	34,858,245	27,328,461 (78.4%)
H♀ari♂mwri replicate 1	35,696,107	30,726,812 (86%)	34,971,680	26,731,095 (76.4%)
H♀ari♂mwri replicate 2	40,326,965	33,984,764 (84.2 %)	26,878,152	20,859,798 (77.6%)
H♀ari♂mmoj replicate 1	31,426,297	26,590,922 (84.6%)	40,654,656	31,636,630 (77.8%)
H♀ari♂mmoj replicate 2	34,951,127	29,528,040 (84.4%)	36,636,279	28,206,652 (80%)

## Sheet: Supplementary Table S2
Supplementary Table S2. DEG between D. arizonae and D. m. mojavensis ovaries. Genes selected are those presenting log2(FC) ≥ |1| p-value adjusted ≤ 0.01.
D. arizonae x D. m. mojavensis					Data from: Functional Annotation Tool DAVID Bioinformatics Resources 6.8, NIAID/NIH
FBgn D. mojavensis	FBgn D. melanogaster	Gene Symbol	log2(FoldChange)	p-value adjusted	Biological Process	Cellular Component	Molecular function
FBgn0146942	FBgn0000024	Ace	-1.5	0.00118959	GO:0001507: acetylcholine catabolic process in synaptic cleft GO:0006581: acetylcholine catabolic process GO:0007268: chemical synaptic transmission GO:0042331: phototaxis GO:0042426: choline catabolic process	GO:0005615: extracellular space GO:0005737: cytoplasm GO:0005886: plasma membrane GO:0030054: cell junction GO:0031225: anchored component of membrane GO:0043083: synaptic cleft	GO:0003990: acetylcholinesterase activity GO:0004104: cholinesterase activity GO:0042803: protein homodimerization activity
FBgn0147062	FBgn0000044/FBgn0000046/FBgn0000047	Act57B/Act87E/Act88F	1.84268	0.000266229	GO:0000281: mitotic cytokinesis GO:0007010: cytoskeleton organization GO:0007507: heart development GO:0050807: regulation of synapse organization GO:0051297: centrosome organization GO:0051533: positive regulation of NFAT protein import into nucleus GO:0098529: neuromuscular junction development skeletal muscle fiber	GO:0005737: cytoplasm GO:0005875: microtubule associated complex GO:0005884: actin filament GO:0005886: plasma membrane	GO:0005200: structural constituent of cytoskeleton GO:0005524: ATP binding
FBgn0139723	FBgn0000299	Col4a1	1.00557	0.000283036	GO:0007391: dorsal closure GO:0035848: oviduct morphogenesis GO:0048621: post-embryonic digestive tract morphogenesis GO:0055013: cardiac muscle cell development GO:0060729: intestinal epithelial structure maintenance	GO:0005581: collagen trimer GO:0005587: collagen type IV trimer	GO:0005201: extracellular matrix structural constituent
FBgn0135683	FBgn0000356	Cp16	7.49345	0.00306565	GO:0007275: multicellular organism development GO:0046843: dorsal appendage formation	GO:0005576: extracellular region GO:0042600: chorion	−
FBgn0139080	FBgn0000427	dec-1	3.39745	0.00377682	GO:0007304: chorion-containing eggshell formation GO:0007306: eggshell chorion assembly	GO:0005576: extracellular region GO:0042600: chorion	GO:0005213: structural constituent of chorion
FBgn0142947	FBgn0000448	Hr3	3.0326	0.00169758	GO:0000122: negative regulation of transcription from RNA polymerase II promoter GO:0006351: transcription DNA-templated GO:0007552: metamorphosis GO:0016319: mushroom body development GO:0040034: regulation of development heterochronic GO:0043401: steroid hormone mediated signaling pathway GO:0045944: positive regulation of transcription from RNA polymerase II promoter	GO:0005634: nucleus	GO:0000977: RNA polymerase II regulatory region sequence-specific DNA binding GO:0003677: DNA binding GO:0003707: steroid hormone receptor activity GO:0004879: RNA polymerase II transcription factor activity ligand-activated sequence-specific DNA binding GO:0004887: thyroid hormone receptor activity GO:0005515: protein binding GO:0008270: zinc ion binding GO:0043565: sequence-specific DNA binding
FBgn0134058	FBgn0000489	Pka-C3	1.29081	2.12201e-06	GO:0006468: protein phosphorylation GO:0007476: imaginal disc-derived wing morphogenesis	GO:0005952: cAMP-dependent protein kinase complex	GO:0004674: protein serine/threonine kinase activity GO:0004691: cAMP-dependent protein kinase activity GO:0005515: protein binding GO:0005524: ATP binding
FBgn0132993	FBgn0000504	dsx	-1.40943	0.00648755	GO:0000122: negative regulation of transcription from RNA polymerase II promoter GO:0000398: mRNA splicing via spliceosome GO:0006355: regulation of transcription DNA-templated GO:0006357: regulation of transcription from RNA polymerase II promoter GO:0007283: spermatogenesis GO:0007417: central nervous system development GO:0007483: genital disc morphogenesis GO:0007485: imaginal disc-derived ma…	GO:0005634: nucleus	GO:0000987: core promoter proximal region sequence-specific DNA binding GO:0001077: transcriptional activator activity RNA polymerase II core promoter proximal region sequence-specific binding GO:0001078: transcriptional repressor activity RNA polymerase II core promoter proximal region sequence-specific binding GO:0003677: DNA binding GO:0003700: transcription factor activity sequence-specific D…
FBgn0135872	FBgn0000565	Eip71CD	1.92642	0.000928572	GO:0000096: sulfur amino acid metabolic process GO:0006979: response to oxidative stress GO:0008340: determination of adult lifespan GO:0030091: protein repair GO:0034599: cellular response to oxidative stress GO:0035071: salivary gland cell autophagic cell death GO:0048102: autophagic cell death GO:0048812: neuron projection morphogenesis GO:0055114: oxidation-reduction process	−	GO:0008113: peptide-methionine (S)-S-oxide reductase activity
FBgn0136335	FBgn0000568	Eip75B	1.13814	3.97062e-15	GO:0000122: negative regulation of transcription from RNA polymerase II promoter GO:0006351: transcription DNA-templated GO:0007275: multicellular organism development GO:0007553: regulation of ecdysteroid metabolic process GO:0007591: molting cycle chitin-based cuticle GO:0010468: regulation of gene expression GO:0010906: regulation of glucose metabolic process GO:0018990: ecdysis chitin-based c…	GO:0005634: nucleus	GO:0003677: DNA binding GO:0003700: transcription factor activity sequence-specific DNA binding GO:0003707: steroid hormone receptor activity GO:0004879: RNA polymerase II transcription factor activity ligand-activated sequence-specific DNA binding GO:0004887: thyroid hormone receptor activity GO:0008270: zinc ion binding GO:0020037: heme binding GO:0043565: sequence-specific DNA binding
FBgn0134299	FBgn0000639	Fbp1	-3.88196	4.38484e-06	GO:0015032: storage protein import into fat body	GO:0005811: lipid particle	GO:0008565: protein transporter activity
FBgn0133713	FBgn0000644	Fcp3C	3.31868	0.00102803	−	−	−
FBgn0140964	FBgn0000964	tj	1.39485	3.29563e-05	GO:0006351: transcription DNA-templated GO:0007298: border follicle cell migration GO:0008584: male gonad development GO:0008585: female gonad development GO:0010467: gene expression GO:0035262: gonad morphogenesis GO:0045944: positive regulation of transcription from RNA polymerase II promoter	GO:0005634: nucleus	GO:0000981: RNA polymerase II transcription factor activity sequence-specific DNA binding GO:0001228: transcriptional activator activity RNA polymerase II transcription regulatory region sequence-specific binding GO:0003677: DNA binding GO:0046982: protein heterodimerization activity
FBgn0135842	FBgn0001224	Hsp23	4.89175	6.35758e-12	GO:0001666: response to hypoxia GO:0009408: response to heat GO:0009631: cold acclimation GO:0042026: protein refolding GO:0061077: chaperone-mediated protein folding	GO:0005875: microtubule associated complex	GO:0003779: actin binding GO:0005515: protein binding
FBgn0135845	FBgn0001225	Hsp26	2.56739	4.93304e-17	GO:0008340: determination of adult lifespan GO:0009408: response to heat GO:0009631: cold acclimation GO:0042026: protein refolding GO:0061077: chaperone-mediated protein folding	GO:0005737: cytoplasm GO:0005875: microtubule associated complex	GO:0017022: myosin binding
FBgn0135844	FBgn0001226	Hsp27	1.18007	0.00983717	GO:0007476: imaginal disc-derived wing morphogenesis GO:0008340: determination of adult lifespan GO:0009408: response to heat GO:0042026: protein refolding GO:0042595: behavioral response to starvation GO:0042742: defense response to bacterium GO:0050832: defense response to fungus GO:0061077: chaperone-mediated protein folding	GO:0005634: nucleus GO:0005737: cytoplasm GO:0005875: microtubule associated complex	GO:0005515: protein binding
FBgn0138705	FBgn0001250	if	1.81751	2.28973e-07	GO:0007155: cell adhesion GO:0007157: heterophilic cell-cell adhesion via plasma membrane cell adhesion molecules GO:0007160: cell-matrix adhesion GO:0007229: integrin-mediated signaling pathway GO:0007298: border follicle cell migration GO:0007411: axon guidance GO:0007414: axonal defasciculation GO:0007419: ventral cord development GO:0007426: tracheal outgrowth open tracheal system GO:0007427:…	GO:0005886: plasma membrane GO:0005887: integral component of plasma membrane GO:0005925: focal adhesion GO:0008305: integrin complex GO:0009925: basal plasma membrane GO:0016324: apical plasma membrane GO:0016328: lateral plasma membrane GO:0042383: sarcolemma	GO:0004872: receptor activity GO:0046982: protein heterodimerization activity GO:0050839: cell adhesion molecule binding GO:0050840: extracellular matrix binding GO:1990430: extracellular matrix protein binding
FBgn0145117	FBgn0001321	knk	1.28584	0.00626043	GO:0001838: embryonic epithelial tube formation GO:0006031: chitin biosynthetic process GO:0006035: cuticle chitin biosynthetic process GO:0007362: terminal region determination GO:0007424: open tracheal system development GO:0008293: torso signaling pathway GO:0008362: chitin-based embryonic cuticle biosynthetic process GO:0035151: regulation of tube size open tracheal system GO:0035152: regulat…	−	−
FBgn0146485	FBgn0002522	lab	7.52034	6.9062e-09	GO:0001709: cell fate determination GO:0006351: transcription DNA-templated GO:0006355: regulation of transcription DNA-templated GO:0007420: brain development GO:0007494: midgut development GO:0030154: cell differentiation GO:0035284: brain segmentation GO:0045944: positive regulation of transcription from RNA polymerase II promoter GO:0060323: head morphogenesis GO:0090098: positive regulation …	GO:0005634: nucleus	GO:0003700: transcription factor activity sequence-specific DNA binding GO:0003705: transcription factor activity RNA polymerase II distal enhancer sequence-specific binding GO:0035326: enhancer binding GO:0043565: sequence-specific DNA binding GO:0046982: protein heterodimerization activity
FBgn0143382	FBgn0002565	Lsp2	-4.66654	0.0056603	GO:0008045: motor neuron axon guidance GO:0016201: synaptic target inhibition	GO:0005616: larval serum protein complex GO:0005811: lipid particle	GO:0045735: nutrient reservoir activity
FBgn0146103	FBgn0002773	Mlc2	1.06478	6.24388e-05	GO:0003012: muscle system process GO:0030239: myofibril assembly GO:0060361: flight	GO:0016459: myosin complex GO:0030016: myofibril	GO:0005509: calcium ion binding
FBgn0147600	FBgn0002868	MtnA	2.56697	3.16332e-11	GO:0010038: response to metal ion GO:0055065: metal ion homeostasis	−	GO:0046872: metal ion binding
FBgn0135964	FBgn0002926	ndl	2.46575	8.63203e-05	GO:0006508: proteolysis GO:0007306: eggshell chorion assembly GO:0007310: oocyte dorsal/ventral axis specification GO:0007313: maternal specification of dorsal/ventral axis oocyte soma encoded GO:0007343: egg activation GO:0008063: Toll signaling pathway GO:0009950: dorsal/ventral axis specification GO:0016485: protein processing	GO:0005578: proteinaceous extracellular matrix	GO:0004252: serine-type endopeptidase activity GO:0008233: peptidase activity GO:0008236: serine-type peptidase activity
FBgn0146283	FBgn0002962	nos	1.27273	7.15922e-13	GO:0001709: cell fate determination GO:0006378: mRNA polyadenylation GO:0007280: pole cell migration GO:0007281: germ cell development GO:0007283: spermatogenesis GO:0007314: oocyte anterior/posterior axis specification GO:0008354: germ cell migration GO:0008595: anterior/posterior axis specification embryo GO:0016321: female meiosis chromosome segregation GO:0017148: negative regulation of trans…	GO:0031594: neuromuscular junction GO:0045495: pole plasm GO:0098975: postsynapse of neuromuscular junction	GO:0003723: RNA binding GO:0005515: protein binding GO:0008270: zinc ion binding
FBgn0133010	FBgn0003002	opa	6.97133	0.00158597	GO:0007366: periodic partitioning by pair rule gene GO:0007455: eye-antennal disc morphogenesis GO:0007494: midgut development GO:0008101: decapentaplegic signaling pathway GO:0008354: germ cell migration	GO:0005634: nucleus	GO:0000980: RNA polymerase II distal enhancer sequence-specific DNA binding GO:0001205: transcriptional activator activity RNA polymerase II distal enhancer sequence-specific binding GO:0003700: transcription factor activity sequence-specific DNA binding GO:0046872: metal ion binding
FBgn0138983	FBgn0003053	peb	1.33087	1.11805e-08	GO:0006355: regulation of transcription DNA-templated GO:0007362: terminal region determination GO:0007390: germ-band shortening GO:0007391: dorsal closure GO:0007393: dorsal closure leading edge cell fate determination GO:0007398: ectoderm development GO:0007424: open tracheal system development GO:0008258: head involution GO:0008293: torso signaling pathway GO:0008594: photoreceptor cell morpho…	GO:0005634: nucleus GO:0005700: polytene chromosome	GO:0003676: nucleic acid binding GO:0003700: transcription factor activity sequence-specific DNA binding GO:0043565: sequence-specific DNA binding GO:0044212: transcription regulatory region DNA binding GO:0046872: metal ion binding
FBgn0145595	FBgn0003137	Ppn	1.22375	6.26313e-05	GO:0007275: multicellular organism development GO:0030198: extracellular matrix organization	GO:0005604: basement membrane	GO:0004222: metalloendopeptidase activity GO:0004867: serine-type endopeptidase inhibitor activity GO:0005201: extracellular matrix structural constituent GO:0008270: zinc ion binding
FBgn0138240	FBgn0003300	run	4.1302	0.00100318	GO:0006351: transcription DNA-templated GO:0006355: regulation of transcription DNA-templated GO:0007366: periodic partitioning by pair rule gene GO:0007367: segment polarity determination GO:0007377: germ-band extension GO:0007400: neuroblast fate determination GO:0007411: axon guidance GO:0007419: ventral cord development GO:0007540: sex determination establishment of X:A ratio GO:0045892: nega…	GO:0005634: nucleus	GO:0003677: DNA binding GO:0003700: transcription factor activity sequence-specific DNA binding GO:0005524: ATP binding GO:0043565: sequence-specific DNA binding
FBgn0144244	FBgn0003463	sog	1.77721	0.00855636	GO:0007275: multicellular organism development GO:0007313: maternal specification of dorsal/ventral axis oocyte soma encoded GO:0007354: zygotic determination of anterior/posterior axis embryo GO:0007362: terminal region determination GO:0007378: amnioserosa formation GO:0007398: ectoderm development GO:0008293: torso signaling pathway GO:0008586: imaginal disc-derived wing vein morphogenesis GO:…	GO:0000139: Golgi membrane GO:0005576: extracellular region GO:0005886: plasma membrane GO:0016021: integral component of membrane	GO:0005518: collagen binding
FBgn0146692	FBgn0003486/FBgn0086917	spo/spok	2.38131	0.000384309	GO:0001700: embryonic development via the syncytial blastoderm GO:0006697: ecdysone biosynthetic process GO:0007391: dorsal closure GO:0007417: central nervous system development GO:0007494: midgut development GO:0008258: head involution GO:0042335: cuticle development GO:0048477: oogenesis GO:0048566: embryonic digestive tract development GO:0055114: oxidation-reduction process	GO:0005783: endoplasmic reticulum GO:0005789: endoplasmic reticulum membrane GO:0016021: integral component of membrane GO:0031090: organelle membrane	GO:0004497: monooxygenase activity GO:0005506: iron ion binding GO:0016491: oxidoreductase activity GO:0016705: oxidoreductase activity acting on paired donors with incorporation or reduction of molecular oxygen GO:0020037: heme binding
FBgn0146438	FBgn0003499	sr	3.91943	1.87839e-11	GO:0006909: phagocytosis GO:0007390: germ-band shortening GO:0007398: ectoderm development GO:0007417: central nervous system development GO:0007427: epithelial cell migration open tracheal system GO:0007517: muscle organ development GO:0007525: somatic muscle development GO:0010906: regulation of glucose metabolic process GO:0016204: determination of muscle attachment site GO:0042440: pigment me…	−	GO:0003676: nucleic acid binding GO:0003700: transcription factor activity sequence-specific DNA binding GO:0046872: metal ion binding
FBgn0139327	FBgn0003710	tipE	4.74429	8.56682e-06	GO:0002028: regulation of sodium ion transport GO:0006814: sodium ion transport GO:0034605: cellular response to heat GO:0045433: male courtship behavior veined wing generated song production	GO:0005886: plasma membrane GO:0005887: integral component of plasma membrane	GO:0005248: voltage-gated sodium channel activity GO:0017080: sodium channel regulator activity
FBgn0144051	FBgn0003888	betaTub60D	1.02902	0.00486033	GO:0007017: microtubule-based process GO:0007409: axonogenesis GO:0007411: axon guidance GO:0007507: heart development GO:0009416: response to light stimulus GO:0022008: neurogenesis GO:0030537: larval behavior	GO:0005737: cytoplasm GO:0005874: microtubule	GO:0003924: GTPase activity GO:0005200: structural constituent of cytoskeleton GO:0005525: GTP binding
FBgn0134087	FBgn0003979	Vm26Aa	4.69633	0.000859913	GO:0007305: vitelline membrane formation involved in chorion-containing eggshell formation GO:0048477: oogenesis	GO:0005576: extracellular region GO:0060388: vitelline envelope	−
FBgn0140278	FBgn0003980	Vm26Ab	4.31971	0.00171774	GO:0007304: chorion-containing eggshell formation GO:0007305: vitelline membrane formation involved in chorion-containing eggshell formation GO:0007343: egg activation GO:0009617: response to bacterium	GO:0005576: extracellular region GO:0060388: vitelline envelope	−
FBgn0141658	FBgn0004003	wbl	2.63691	0.00530496	GO:0000042: protein targeting to Golgi GO:0006457: protein folding GO:0007275: multicellular organism development GO:0007313: maternal specification of dorsal/ventral axis oocyte soma encoded GO:0008063: Toll signaling pathway GO:0009306: protein secretion GO:0009792: embryo development ending in birth or egg hatching GO:0009950: dorsal/ventral axis specification GO:0016485: protein processing GO…	GO:0005783: endoplasmic reticulum GO:0005788: endoplasmic reticulum lumen GO:0012505: endomembrane system	GO:0005515: protein binding GO:0042803: protein homodimerization activity
FBgn0138750	FBgn0004045	Yp1	2.97176	0.00563581	GO:0007548: sex differentiation	GO:0005576: extracellular region GO:0005811: lipid particle GO:0005875: microtubule associated complex	GO:0052689: carboxylic ester hydrolase activity
FBgn0138703	FBgn0004047	Yp3	3.62104	0.0040287	GO:0007548: sex differentiation GO:0009617: response to bacterium GO:0009790: embryo development GO:0022008: neurogenesis GO:0045995: regulation of embryonic development	GO:0005576: extracellular region GO:0005811: lipid particle GO:0005875: microtubule associated complex GO:0043186: P granule	GO:0052689: carboxylic ester hydrolase activity
FBgn0068806	FBgn0004057	Zw	1.14329	0.000284568	GO:0006006: glucose metabolic process GO:0006098: pentose-phosphate shunt GO:0006739: NADP metabolic process GO:0051156: glucose 6-phosphate metabolic process GO:0055114: oxidation-reduction process	−	GO:0004345: glucose-6-phosphate dehydrogenase activity GO:0050661: NADP binding
FBgn0136126	FBgn0004108	Nrt	1.71869	0.00021668	GO:0007158: neuron cell-cell adhesion GO:0007409: axonogenesis GO:0007411: axon guidance GO:0007413: axonal fasciculation GO:0007416: synapse assembly GO:0007417: central nervous system development GO:0050804: modulation of synaptic transmission	GO:0005737: cytoplasm GO:0005886: plasma membrane GO:0005887: integral component of plasma membrane GO:0009986: cell surface GO:0016021: integral component of membrane GO:0016323: basolateral plasma membrane GO:0045202: synapse	GO:0004872: receptor activity GO:0042043: neurexin family protein binding GO:0052689: carboxylic ester hydrolase activity
FBgn0143830	FBgn0004364	18w	1.64214	0.000889671	GO:0003401: axis elongation GO:0006952: defense response GO:0006955: immune response GO:0007155: cell adhesion GO:0007165: signal transduction GO:0007275: multicellular organism development GO:0007297: ovarian follicle cell migration GO:0007411: axon guidance GO:0007419: ventral cord development GO:0009653: anatomical structure morphogenesis GO:0019730: antimicrobial humoral response GO:0019731: …	GO:0005737: cytoplasm GO:0005886: plasma membrane GO:0005887: integral component of plasma membrane GO:0016021: integral component of membrane	GO:0004888: transmembrane signaling receptor activity GO:0005030: neurotrophin receptor activity
FBgn0136676	FBgn0004449	Ten-m	1.13349	5.83516e-10	GO:0001745: compound eye morphogenesis GO:0001941: postsynaptic membrane organization GO:0007155: cell adhesion GO:0007274: neuromuscular synaptic transmission GO:0008039: synaptic target recognition GO:0008045: motor neuron axon guidance GO:0008360: regulation of cell shape GO:0016200: synaptic target attraction GO:0019233: sensory perception of pain GO:0022416: chaeta development GO:0031122: cy…	GO:0005578: proteinaceous extracellular matrix GO:0005737: cytoplasm GO:0005886: plasma membrane GO:0005887: integral component of plasma membrane GO:0016021: integral component of membrane GO:0030054: cell junction GO:0031594: neuromuscular junction GO:0043005: neuron projection GO:0043025: neuronal cell body GO:0045211: postsynaptic membrane	GO:0031005: filamin binding GO:0042802: identical protein binding GO:0042803: protein homodimerization activity GO:0046982: protein heterodimerization activity
FBgn0138007	FBgn0004511	dy	3.98123	1.17878e-17	GO:0000902: cell morphogenesis GO:0007476: imaginal disc-derived wing morphogenesis	GO:0016021: integral component of membrane	−
FBgn0142308	FBgn0004512	Mdr49	9.12538	5.57975e-07	GO:0001666: response to hypoxia GO:0006855: drug transmembrane transport GO:0008354: germ cell migration GO:0031427: response to methotrexate GO:0055085: transmembrane transport	GO:0005887: integral component of plasma membrane GO:0016021: integral component of membrane	GO:0005524: ATP binding GO:0008559: xenobiotic-transporting ATPase activity GO:0015238: drug transmembrane transporter activity GO:0042626: ATPase activity coupled to transmembrane movement of substances
FBgn0139416	FBgn0004635	rho	2.30489	0.00488193	GO:0000281: mitotic cytokinesis GO:0001763: morphogenesis of a branching structure GO:0007173: epidermal growth factor receptor signaling pathway GO:0007409: axonogenesis GO:0007420: brain development GO:0007422: peripheral nervous system development GO:0007424: open tracheal system development GO:0007431: salivary gland development GO:0007432: salivary gland boundary specification GO:0007436: la…	GO:0000139: Golgi membrane GO:0005743: mitochondrial inner membrane GO:0005783: endoplasmic reticulum GO:0005794: Golgi apparatus GO:0005886: plasma membrane GO:0016021: integral component of membrane GO:0045177: apical part of cell	GO:0004252: serine-type endopeptidase activity
FBgn0144312	FBgn0004646	ogre	1.64379	3.79586e-36	GO:0006811: ion transport GO:0007602: phototransduction GO:0007632: visual behavior GO:0010496: intercellular transport	GO:0005886: plasma membrane GO:0005921: gap junction GO:0016021: integral component of membrane GO:0016323: basolateral plasma membrane	GO:0005243: gap junction channel activity
FBgn0141084	FBgn0005638	slbo	2.04869	6.07528e-05	GO:0001708: cell fate specification GO:0006351: transcription DNA-templated GO:0007298: border follicle cell migration GO:0010906: regulation of glucose metabolic process GO:0045944: positive regulation of transcription from RNA polymerase II promoter GO:0046427: positive regulation of JAK-STAT cascade	GO:0005634: nucleus	GO:0000977: RNA polymerase II regulatory region sequence-specific DNA binding GO:0003700: transcription factor activity sequence-specific DNA binding GO:0043565: sequence-specific DNA binding GO:0046982: protein heterodimerization activity
FBgn0135321	FBgn0005775	Con	3.68767	8.26335e-06	GO:0007156: homophilic cell adhesion via plasma membrane adhesion molecules GO:0007413: axonal fasciculation GO:0016200: synaptic target attraction	GO:0005886: plasma membrane GO:0009986: cell surface GO:0031225: anchored component of membrane GO:0031594: neuromuscular junction GO:0044295: axonal growth cone	−
FBgn0133884	FBgn0010019	Cyp4g1	-4.21361	0.00143335	GO:0006629: lipid metabolic process GO:0055114: oxidation-reduction process	GO:0005789: endoplasmic reticulum membrane GO:0031090: organelle membrane	GO:0004497: monooxygenase activity GO:0005506: iron ion binding GO:0016705: oxidoreductase activity acting on paired donors with incorporation or reduction of molecular oxygen GO:0020037: heme binding
FBgn0145967	FBgn0010395	Itgbn	-2.39641	2.00097e-12	GO:0006909: phagocytosis GO:0007155: cell adhesion GO:0007157: heterophilic cell-cell adhesion via plasma membrane cell adhesion molecules GO:0007160: cell-matrix adhesion GO:0007229: integrin-mediated signaling pathway GO:0007476: imaginal disc-derived wing morphogenesis GO:0033627: cell adhesion mediated by integrin GO:0035011: melanotic encapsulation of foreign target GO:0042048: olfactory beh…	GO:0008305: integrin complex GO:0016021: integral component of membrane	GO:0004872: receptor activity GO:0046982: protein heterodimerization activity GO:0050839: cell adhesion molecule binding
FBgn0141078	FBgn0010414	SerT	1.79572	0.000675687	GO:0006837: serotonin transport GO:0006909: phagocytosis GO:0007268: chemical synaptic transmission GO:0015844: monoamine transport GO:0051610: serotonin uptake	GO:0005886: plasma membrane GO:0005887: integral component of plasma membrane GO:0016021: integral component of membrane GO:0030424: axon GO:0043679: axon terminus GO:0098793: presynapse	GO:0005261: cation channel activity GO:0005328: neurotransmitter:sodium symporter activity GO:0008504: monoamine transmembrane transporter activity GO:0015222: serotonin transmembrane transporter activity GO:0046872: metal ion binding
FBgn0144171	FBgn0011259	Sema1a	1.25861	0.00197655	GO:0001755: neural crest cell migration GO:0001964: startle response GO:0007411: axon guidance GO:0007416: synapse assembly GO:0008039: synaptic target recognition GO:0008045: motor neuron axon guidance GO:0016199: axon midline choice point recognition GO:0030335: positive regulation of cell migration GO:0031987: locomotion involved in locomotory behavior GO:0045792: negative regulation of cell s…	GO:0005886: plasma membrane GO:0005887: integral component of plasma membrane GO:0016021: integral component of membrane	GO:0005515: protein binding GO:0008201: heparin binding GO:0030215: semaphorin receptor binding GO:0045499: chemorepellent activity
FBgn0140241	FBgn0011722	Tig	-2.67288	1.03884e-13	GO:0006909: phagocytosis GO:0007411: axon guidance GO:0031589: cell-substrate adhesion GO:0033627: cell adhesion mediated by integrin GO:0033628: regulation of cell adhesion mediated by integrin GO:0034446: substrate adhesion-dependent cell spreading GO:0072499: photoreceptor cell axon guidance	GO:0005578: proteinaceous extracellular matrix GO:0005604: basement membrane GO:0031012: extracellular matrix	GO:0005178: integrin binding
FBgn0135393	FBgn0012037	Ance	4.95129	2.81951e-05	GO:0006508: proteolysis GO:0007289: spermatid nucleus differentiation GO:0007291: sperm individualization GO:0007552: metamorphosis GO:0009609: response to symbiotic bacterium	GO:0005615: extracellular space GO:0016020: membrane	GO:0004180: carboxypeptidase activity GO:0008237: metallopeptidase activity GO:0008241: peptidyl-dipeptidase activity GO:0046872: metal ion binding
FBgn0140117	FBgn0013433	beat-Ia	-1.62224	0.000398852	GO:0001746: Bolwig's organ morphogenesis GO:0007157: heterophilic cell-cell adhesion via plasma membrane cell adhesion molecules GO:0007411: axon guidance GO:0007415: defasciculation of motor neuron axon GO:0008045: motor neuron axon guidance GO:0016198: axon choice point recognition	GO:0005576: extracellular region	−
FBgn0139771	FBgn0014033/FBgn0020377	Sr-CI/Sr-CII	1.31291	0.000267991	GO:0006909: phagocytosis GO:0006955: immune response GO:0009617: response to bacterium GO:0050829: defense response to Gram-negative bacterium	GO:0016020: membrane GO:0016021: integral component of membrane	GO:0005044: scavenger receptor activity GO:0030247: polysaccharide binding
FBgn0135341	FBgn0014073	Tie	1.19473	1.49572e-06	GO:0006468: protein phosphorylation GO:0007169: transmembrane receptor protein tyrosine kinase signaling pathway GO:0007298: border follicle cell migration GO:0018108: peptidyl-tyrosine phosphorylation GO:0060548: negative regulation of cell death GO:2000683: regulation of cellular response to X-ray	GO:0005887: integral component of plasma membrane	GO:0004713: protein tyrosine kinase activity GO:0005524: ATP binding
FBgn0142734	FBgn0015040	Cyp9c1	5.22998	6.96104e-09	GO:0055114: oxidation-reduction process	GO:0005789: endoplasmic reticulum membrane GO:0016021: integral component of membrane GO:0031090: organelle membrane	GO:0004497: monooxygenase activity GO:0005506: iron ion binding GO:0016491: oxidoreductase activity GO:0016705: oxidoreductase activity acting on paired donors with incorporation or reduction of molecular oxygen GO:0020037: heme binding
FBgn0137337	FBgn0015522	olf186-M	-1.07326	0.00461574	−	−	GO:0005102: receptor binding
FBgn0146208	FBgn0015569	alpha-Est10	1.17377	4.37852e-15	GO:0007158: neuron cell-cell adhesion GO:0007416: synapse assembly GO:0007476: imaginal disc-derived wing morphogenesis GO:0050804: modulation of synaptic transmission	GO:0005887: integral component of plasma membrane GO:0009986: cell surface GO:0045202: synapse	GO:0004872: receptor activity GO:0016787: hydrolase activity GO:0042043: neurexin family protein binding GO:0052689: carboxylic ester hydrolase activity
FBgn0146204	FBgn0015575	alpha-Est7	1.33189	1.58755e-07	GO:0007158: neuron cell-cell adhesion GO:0007416: synapse assembly GO:0008340: determination of adult lifespan GO:0019915: lipid storage GO:0046683: response to organophosphorus GO:0050804: modulation of synaptic transmission	GO:0005737: cytoplasm GO:0005811: lipid particle GO:0005887: integral component of plasma membrane GO:0009986: cell surface GO:0045202: synapse	GO:0004872: receptor activity GO:0042043: neurexin family protein binding GO:0052689: carboxylic ester hydrolase activity
FBgn0145040	FBgn0015609	CadN	2.81826	0.000560771	GO:0007156: homophilic cell adhesion via plasma membrane adhesion molecules GO:0007411: axon guidance GO:0007412: axon target recognition GO:0007413: axonal fasciculation GO:0016318: ommatidial rotation GO:0016339: calcium-dependent cell-cell adhesion via plasma membrane cell adhesion molecules GO:0019233: sensory perception of pain GO:0031290: retinal ganglion cell axon guidance GO:0044331: cell…	GO:0005886: plasma membrane GO:0005887: integral component of plasma membrane GO:0005911: cell-cell junction GO:0016021: integral component of membrane GO:0030424: axon GO:0030425: dendrite	GO:0004872: receptor activity GO:0005509: calcium ion binding GO:0005515: protein binding GO:0008013: beta-catenin binding GO:0042803: protein homodimerization activity GO:0045296: cadherin binding GO:0050839: cell adhesion molecule binding
FBgn0141439	FBgn0015714/FBgn0033978	Cyp6a17/Cyp6a23	4.31092	1.30332e-36	GO:0040040: thermosensory behavior GO:0055114: oxidation-reduction process	GO:0005789: endoplasmic reticulum membrane GO:0031090: organelle membrane	GO:0004497: monooxygenase activity GO:0005506: iron ion binding GO:0016491: oxidoreductase activity GO:0016705: oxidoreductase activity acting on paired donors with incorporation or reduction of molecular oxygen GO:0020037: heme binding
FBgn0138499	FBgn0015774	NetB	3.49076	0.000151119	GO:0007411: axon guidance GO:0007432: salivary gland boundary specification GO:0008039: synaptic target recognition GO:0008045: motor neuron axon guidance GO:0008347: glial cell migration GO:0016200: synaptic target attraction GO:0070983: dendrite guidance GO:2000289: regulation of photoreceptor cell axon guidance	GO:0005576: extracellular region GO:0005578: proteinaceous extracellular matrix	−
FBgn0142245	FBgn0015801	Reg-5	1.36366	2.90895e-23	GO:0048511: rhythmic process	−	−
FBgn0135019	FBgn0015919	caup	5.35974	0.00191555	GO:0001745: compound eye morphogenesis GO:0006351: transcription DNA-templated GO:0006909: phagocytosis GO:0007346: regulation of mitotic cell cycle GO:0007474: imaginal disc-derived wing vein specification GO:0042693: muscle cell fate commitment GO:0045317: equator specification GO:0045926: negative regulation of growth GO:0045944: positive regulation of transcription from RNA polymerase II prom…	GO:0005634: nucleus	GO:0003700: transcription factor activity sequence-specific DNA binding GO:0003705: transcription factor activity RNA polymerase II distal enhancer sequence-specific binding GO:0043565: sequence-specific DNA binding
FBgn0145042	FBgn0016123	Alp4	1.2326	0.00227138	GO:0007399: nervous system development GO:0016311: dephosphorylation GO:0032504: multicellular organism reproduction GO:0042045: epithelial fluid transport	GO:0005576: extracellular region GO:0005615: extracellular space GO:0005886: plasma membrane GO:0009986: cell surface GO:0016021: integral component of membrane GO:0031225: anchored component of membrane	GO:0004035: alkaline phosphatase activity GO:0046872: metal ion binding
FBgn0134950	FBgn0016694	Pdp1	1.03674	8.39521e-06	GO:0007067: mitotic nuclear division GO:0007275: multicellular organism development GO:0007584: response to nutrient GO:0007623: circadian rhythm GO:0019216: regulation of lipid metabolic process GO:0040007: growth GO:0042023: DNA endoreduplication GO:0045893: positive regulation of transcription DNA-templated	GO:0005634: nucleus	GO:0000977: RNA polymerase II regulatory region sequence-specific DNA binding GO:0001077: transcriptional activator activity RNA polymerase II core promoter proximal region sequence-specific binding GO:0003700: transcription factor activity sequence-specific DNA binding GO:0042803: protein homodimerization activity GO:0043565: sequence-specific DNA binding
FBgn0281602	FBgn0017414	cag	1.02053	9.2315e-08	−	−	GO:0003677: DNA binding
FBgn0141974	FBgn0020257	Ppa	1.51468	0.0042248	GO:0016567: protein ubiquitination GO:0031146: SCF-dependent proteasomal ubiquitin-dependent protein catabolic process	GO:0019005: SCF ubiquitin ligase complex	GO:0004842: ubiquitin-protein transferase activity
FBgn0140003	FBgn0020415	Idgf2	1.33926	3.93309e-09	GO:0005975: carbohydrate metabolic process GO:0006032: chitin catabolic process GO:0007444: imaginal disc development	GO:0005576: extracellular region	GO:0004568: chitinase activity GO:0008061: chitin binding GO:0008084: imaginal disc growth factor receptor binding
FBgn0146179	FBgn0020647	KrT95D	-1.04611	5.74383e-06	GO:0072661: protein targeting to plasma membrane	GO:0005622: intracellular	−
FBgn0146057	FBgn0023083	fray	1.15163	1.48804e-10	GO:0006468: protein phosphorylation GO:0008065: establishment of blood-nerve barrier GO:0008362: chitin-based embryonic cuticle biosynthetic process GO:0008366: axon ensheathment GO:0019233: sensory perception of pain GO:0035220: wing disc development GO:0046777: protein autophosphorylation GO:0072697: protein localization to cell cortex	GO:0005737: cytoplasm	GO:0004674: protein serine/threonine kinase activity GO:0004697: protein kinase C activity GO:0004702: receptor signaling protein serine/threonine kinase activity GO:0005524: ATP binding
FBgn0140185	FBgn0023416	Ac3	4.42183	2.70787e-11	GO:0006171: cAMP biosynthetic process GO:0007189: adenylate cyclase-activating G-protein coupled receptor signaling pathway GO:0007193: adenylate cyclase-inhibiting G-protein coupled receptor signaling pathway GO:0019933: cAMP-mediated signaling GO:0035556: intracellular signal transduction GO:0045475: locomotor rhythm	GO:0005622: intracellular GO:0005886: plasma membrane GO:0016021: integral component of membrane	GO:0000166: nucleotide binding GO:0004016: adenylate cyclase activity
FBgn0137910	FBgn0023535	arg	2.01345	0.00523535	GO:0000050: urea cycle GO:0006525: arginine metabolic process GO:0019547: arginine catabolic process to ornithine	GO:0005739: mitochondrion	GO:0004053: arginase activity GO:0046872: metal ion binding
FBgn0144525	FBgn0023549	Mct1	1.21587	1.4079e-06	GO:0015718: monocarboxylic acid transport GO:0055085: transmembrane transport	GO:0016021: integral component of membrane	GO:0008028: monocarboxylic acid transmembrane transporter activity
FBgn0146286	FBgn0024227	aurB	-1.3878	5.65036e-05	GO:0000070: mitotic sister chromatid segregation GO:0000281: mitotic cytokinesis GO:0000920: cell separation after cytokinesis GO:0006325: chromatin organization GO:0006468: protein phosphorylation GO:0007076: mitotic chromosome condensation GO:0008608: attachment of spindle microtubules to kinetochore GO:0016572: histone phosphorylation GO:0019233: sensory perception of pain GO:0022008: neurogen…	GO:0000775: chromosome centromeric region GO:0000776: kinetochore GO:0000780: condensed nuclear chromosome centromeric region GO:0005737: cytoplasm GO:0005819: spindle GO:0005876: spindle microtubule GO:0030496: midbody GO:0031616: spindle pole centrosome GO:0032133: chromosome passenger complex GO:0051233: spindle midzone GO:1990385: meiotic spindle midzone	GO:0004674: protein serine/threonine kinase activity GO:0004712: protein serine/threonine/tyrosine kinase activity GO:0005524: ATP binding GO:0035174: histone serine kinase activity GO:0046872: metal ion binding
FBgn0143028	FBgn0024249	cato	5.04511	1.9381e-06	GO:0007423: sensory organ development	−	GO:0046983: protein dimerization activity
FBgn0138693	FBgn0024250	brk	3.02679	1.69147e-14	GO:0000122: negative regulation of transcription from RNA polymerase II promoter GO:0007179: transforming growth factor beta receptor signaling pathway GO:0007399: nervous system development GO:0007432: salivary gland boundary specification GO:0007472: wing disc morphogenesis GO:0007476: imaginal disc-derived wing morphogenesis GO:0010468: regulation of gene expression GO:0010629: negative regula…	GO:0005634: nucleus	GO:0000980: RNA polymerase II distal enhancer sequence-specific DNA binding GO:0001158: enhancer sequence-specific DNA binding GO:0003700: transcription factor activity sequence-specific DNA binding GO:0043565: sequence-specific DNA binding
FBgn0144685	FBgn0024329	Mekk1	2.68163	4.69222e-12	GO:0000165: MAPK cascade GO:0001934: positive regulation of protein phosphorylation GO:0002385: mucosal immune response GO:0006468: protein phosphorylation GO:0006979: response to oxidative stress GO:0031452: negative regulation of heterochromatin assembly GO:0034605: cellular response to heat GO:0043652: engulfment of apoptotic cell GO:0045793: positive regulation of cell size GO:0046330: positi…	GO:0005737: cytoplasm	GO:0004697: protein kinase C activity GO:0004702: receptor signaling protein serine/threonine kinase activity GO:0004709: MAP kinase kinase kinase activity GO:0005524: ATP binding GO:0031434: mitogen-activated protein kinase kinase binding
FBgn0138383	FBgn0024366	CG11409	5.23954	6.67147e-07	−	−	−
FBgn0143696	FBgn0024732	Drep1	-1.00938	4.44604e-09	GO:0042981: regulation of apoptotic process GO:0043066: negative regulation of apoptotic process GO:0045476: nurse cell apoptotic process	GO:0005622: intracellular	−
FBgn0140564	FBgn0024740	Lip2	2.82567	0.00732825	GO:0006629: lipid metabolic process	−	GO:0004806: triglyceride lipase activity
FBgn0137353	FBgn0024807/FBgn0035608	DIP1/blanks	1.05609	1.98036e-06	GO:0051607: defense response to virus GO:0098586: cellular response to virus	GO:0005634: nucleus GO:0005737: cytoplasm	GO:0003725: double-stranded RNA binding GO:0005515: protein binding GO:0070883: pre-miRNA binding
FBgn0133733	FBgn0024980	Syx4	1.79429	1.59171e-05	GO:0002121: inter-male aggressive behavior GO:0006886: intracellular protein transport GO:0006906: vesicle fusion GO:0008582: regulation of synaptic growth at neuromuscular junction GO:0016081: synaptic vesicle docking GO:0016192: vesicle-mediated transport GO:0048278: vesicle docking GO:0061025: membrane fusion GO:0098917: retrograde trans-synaptic signaling	GO:0005737: cytoplasm GO:0005886: plasma membrane GO:0012505: endomembrane system GO:0016021: integral component of membrane GO:0031201: SNARE complex GO:0045211: postsynaptic membrane GO:0098793: presynapse	GO:0000149: SNARE binding GO:0005484: SNAP receptor activity
FBgn0140287	FBgn0025595	AkhR	3.33023	6.22168e-05	GO:0007186: G-protein coupled receptor signaling pathway GO:0016042: lipid catabolic process GO:0032870: cellular response to hormone stimulus GO:0033500: carbohydrate homeostasis GO:0055088: lipid homeostasis GO:0070328: triglyceride homeostasis GO:1901652: response to peptide	GO:0005887: integral component of plasma membrane GO:0016021: integral component of membrane	GO:0004930: G-protein coupled receptor activity GO:0008188: neuropeptide receptor activity GO:0097003: adipokinetic hormone receptor activity GO:0097004: adipokinetic hormone binding
FBgn0138174	FBgn0025625	Sik2	3.21586	0.000108771	GO:0006468: protein phosphorylation GO:0032870: cellular response to hormone stimulus GO:0035556: intracellular signal transduction GO:0042594: response to starvation	GO:0005634: nucleus GO:0005737: cytoplasm	GO:0004674: protein serine/threonine kinase activity GO:0005524: ATP binding
FBgn0142340	FBgn0025693	ZnT41F	1.24368	1.37256e-09	GO:0006829: zinc II ion transport GO:0010043: response to zinc ion GO:0055085: transmembrane transport GO:0061088: regulation of sequestering of zinc ion	GO:0005622: intracellular GO:0016020: membrane GO:0016021: integral component of membrane	GO:0005385: zinc ion transmembrane transporter activity
FBgn0136815	FBgn0026199	myo	-1.01641	0.0042248	GO:0010862: positive regulation of pathway-restricted SMAD protein phosphorylation GO:0016319: mushroom body development GO:0042981: regulation of apoptotic process GO:0043408: regulation of MAPK cascade GO:0048468: cell development GO:0060395: SMAD protein signal transduction	GO:0005576: extracellular region GO:0005615: extracellular space	GO:0005125: cytokine activity GO:0005160: transforming growth factor beta receptor binding GO:0008083: growth factor activity
FBgn0140985	FBgn0026396	Or22c	3.30847	0.006046	GO:0007608: sensory perception of smell GO:0050911: detection of chemical stimulus involved in sensory perception of smell	GO:0005886: plasma membrane GO:0016021: integral component of membrane GO:0032590: dendrite membrane	GO:0004984: olfactory receptor activity GO:0005549: odorant binding
FBgn0143948	FBgn0026721	fat-spondin	4.26585	3.30597e-17	−	GO:0005576: extracellular region	GO:0004867: serine-type endopeptidase inhibitor activity
FBgn0136846	FBgn0026869	Thd1	-1.02975	1.76918e-07	GO:0006285: base-excision repair AP site formation GO:0006298: mismatch repair GO:0006974: cellular response to DNA damage stimulus	GO:0005634: nucleus	GO:0003690: double-stranded DNA binding GO:0004844: uracil DNA N-glycosylase activity GO:0008263: pyrimidine-specific mismatch base pair DNA N-glycosylase activity
FBgn0144399	FBgn0027108	Inx2	1.00845	2.68457e-13	GO:0006811: ion transport GO:0007154: cell communication GO:0007283: spermatogenesis GO:0007293: germarium-derived egg chamber formation GO:0007440: foregut morphogenesis GO:0010496: intercellular transport GO:0016331: morphogenesis of embryonic epithelium GO:0030727: germarium-derived female germ-line cyst formation GO:0036098: male germ-line stem cell population maintenance GO:0042048: olfactor…	GO:0005737: cytoplasm GO:0005886: plasma membrane GO:0005921: gap junction GO:0016021: integral component of membrane GO:0016323: basolateral plasma membrane GO:0016324: apical plasma membrane GO:0016327: apicolateral plasma membrane GO:0016328: lateral plasma membrane	GO:0005243: gap junction channel activity
FBgn0147096	FBgn0027341	Gfat1	4.42374	0.00220447	GO:0005975: carbohydrate metabolic process GO:0006002: fructose 6-phosphate metabolic process GO:0006047: UDP-N-acetylglucosamine metabolic process GO:1901137: carbohydrate derivative biosynthetic process	−	GO:0004360: glutamine-fructose-6-phosphate transaminase (isomerizing) activity GO:0030246: carbohydrate binding
FBgn0132953	FBgn0027376	rha	5.4128	9.72032e-24	−	−	−
FBgn0143957	FBgn0027589	CG1688	2.14476	1.25014e-13	GO:0030322: stabilization of membrane potential GO:0071805: potassium ion transmembrane transport	GO:0005887: integral component of plasma membrane GO:0016021: integral component of membrane	GO:0005267: potassium channel activity GO:0022841: potassium ion leak channel activity
FBgn0140331	FBgn0027600	obst-B	5.95507	0.00519482	GO:0006030: chitin metabolic process	GO:0005576: extracellular region	GO:0008061: chitin binding
FBgn0136886	FBgn0028421	Kap3	7.98176	3.01726e-05	GO:0007018: microtubule-based movement GO:0007288: sperm axoneme assembly GO:0007605: sensory perception of sound GO:0007608: sensory perception of smell GO:0008089: anterograde axonal transport GO:0030951: establishment or maintenance of microtubule cytoskeleton polarity GO:0035058: nonmotile primary cilium assembly	GO:0005871: kinesin complex GO:0016021: integral component of membrane GO:1904115: axon cytoplasm	GO:0003777: microtubule motor activity GO:0005515: protein binding GO:0019894: kinesin binding
FBgn0141986	FBgn0028424	JhI-26	1.43322	0.00139571	GO:0045924: regulation of female receptivity	−	−
FBgn0146448	FBgn0028499	CG7985	3.83384	0.00815457	GO:0005975: carbohydrate metabolic process	GO:0005739: mitochondrion	GO:0015929: hexosaminidase activity
FBgn0135512	FBgn0028699	Rh50	3.54941	0.00774037	GO:0015695: organic cation transport GO:0019740: nitrogen utilization GO:0072488: ammonium transmembrane transport	GO:0005887: integral component of plasma membrane GO:0016020: membrane GO:0016021: integral component of membrane	GO:0008519: ammonium transmembrane transporter activity
FBgn0141856	FBgn0028743	Dhit	-1.06361	0.000695119	GO:0043547: positive regulation of GTPase activity	GO:0005737: cytoplasm GO:0005886: plasma membrane	GO:0001965: G-protein alpha-subunit binding GO:0005092: GDP-dissociation inhibitor activity GO:0005096: GTPase activator activity
FBgn0140302	FBgn0028940	Cyp28a5	6.58583	0.00178144	GO:0046680: response to DDT GO:0046701: insecticide catabolic process GO:0055114: oxidation-reduction process	GO:0005789: endoplasmic reticulum membrane GO:0031090: organelle membrane	GO:0004497: monooxygenase activity GO:0005506: iron ion binding GO:0009055: electron carrier activity GO:0016491: oxidoreductase activity GO:0016705: oxidoreductase activity acting on paired donors with incorporation or reduction of molecular oxygen GO:0020037: heme binding
FBgn0136232	FBgn0028978	trbl	1.05091	4.19755e-20	GO:0006468: protein phosphorylation GO:0007369: gastrulation GO:0007370: ventral furrow formation GO:0032436: positive regulation of proteasomal ubiquitin-dependent protein catabolic process GO:0043405: regulation of MAP kinase activity GO:0045839: negative regulation of mitotic nuclear division GO:0046627: negative regulation of insulin receptor signaling pathway GO:0051726: regulation of cell c…	GO:0005634: nucleus	GO:0004672: protein kinase activity GO:0004674: protein serine/threonine kinase activity GO:0005524: ATP binding GO:0016740: transferase activity GO:0031434: mitogen-activated protein kinase kinase binding GO:0042803: protein homodimerization activity GO:0046982: protein heterodimerization activity
FBgn0137587	FBgn0029521	Or1a	4.47703	0.0013752	GO:0042048: olfactory behavior GO:0050911: detection of chemical stimulus involved in sensory perception of smell	GO:0005886: plasma membrane GO:0016021: integral component of membrane GO:0032590: dendrite membrane	GO:0004984: olfactory receptor activity GO:0005549: odorant binding
FBgn0144181	FBgn0029608	CG3091	3.86678	2.00772e-12	GO:0006810: transport	GO:0005622: intracellular	GO:0005215: transporter activity
FBgn0139229	FBgn0029681	CG15239	4.75789	0.00135452	−	−	−
FBgn0133834	FBgn0029753	CG4198	-1.05085	0.00486799	−	−	−
FBgn0138004	FBgn0029804	CG3097	1.82497	0.00973654	GO:0006508: proteolysis	GO:0005615: extracellular space	GO:0004181: metallocarboxypeptidase activity GO:0008270: zinc ion binding
FBgn0139128	FBgn0029849	Efr	2.0146	4.17975e-07	GO:0008643: carbohydrate transport GO:0015012: heparan sulfate proteoglycan biosynthetic process GO:0015782: CMP-N-acetylneuraminate transport GO:0015783: GDP-fucose transport GO:0015784: GDP-mannose transport GO:0015786: UDP-glucose transport GO:0015787: UDP-glucuronic acid transport GO:0015788: UDP-N-acetylglucosamine transport GO:0015790: UDP-xylose transport GO:0036066: protein O-linked fucos…	GO:0005783: endoplasmic reticulum GO:0005794: Golgi apparatus GO:0016021: integral component of membrane GO:0030173: integral component of Golgi membrane GO:0030176: integral component of endoplasmic reticulum membrane	GO:0005456: CMP-N-acetylneuraminate transmembrane transporter activity GO:0005457: GDP-fucose transmembrane transporter activity GO:0005458: GDP-mannose transmembrane transporter activity GO:0005460: UDP-glucose transmembrane transporter activity GO:0005461: UDP-glucuronic acid transmembrane transporter activity GO:0005462: UDP-N-acetylglucosamine transmembrane transporter activity GO:0005464: UD…
FBgn0137936	FBgn0029866	CG3842	1.84109	1.48542e-06	−	GO:0016021: integral component of membrane	GO:0016491: oxidoreductase activity
FBgn0144299	FBgn0029922	CG14431	5.28408	3.93753e-05	−	GO:0016021: integral component of membrane	−
FBgn0137783	FBgn0030065	CG12075	1.6221	4.00208e-06	−	−	−
FBgn0139007	FBgn0030251	CG2145	-1.27411	0.00439971	GO:0090502: RNA phosphodiester bond hydrolysis endonucleolytic	GO:0005576: extracellular region	GO:0003723: RNA binding GO:0004521: endoribonuclease activity GO:0016788: hydrolase activity acting on ester bonds GO:0046872: metal ion binding
FBgn0133596	FBgn0030332	CG9360	-1.68694	1.55429e-16	−	−	GO:0016491: oxidoreductase activity
FBgn0133908	FBgn0030348	CG10352	6.689	0.00883711	GO:0006470: protein dephosphorylation	GO:0005829: cytosol	GO:0004721: phosphoprotein phosphatase activity
FBgn0137522	FBgn0030358	CG10362	3.05436	5.75436e-11	GO:0035556: intracellular signal transduction	GO:0005622: intracellular GO:0016021: integral component of membrane	GO:0046872: metal ion binding
FBgn0138483	FBgn0030361	CG1492	-1.59011	0.00208549	GO:0006749: glutathione metabolic process	GO:0016021: integral component of membrane	GO:0003840: gamma-glutamyltransferase activity
FBgn0139131	FBgn0030394	Cpr11A	2.46853	2.24387e-06	GO:0040003: chitin-based cuticle development	GO:0005615: extracellular space GO:0031012: extracellular matrix	GO:0008010: structural constituent of chitin-based larval cuticle GO:0042302: structural constituent of cuticle
FBgn0138913	FBgn0030400	Pits	1.06569	1.30772e-11	−	GO:0005654: nucleoplasm GO:0005700: polytene chromosome GO:0034399: nuclear periphery	−
FBgn0139034	FBgn0030438	CG15721	2.58077	2.62225e-18	GO:0007304: chorion-containing eggshell formation	GO:0042600: chorion	−
FBgn0137352	FBgn0030509	CG11162	2.29539	1.91936e-09	GO:0006633: fatty acid biosynthetic process GO:0016126: sterol biosynthetic process GO:0055114: oxidation-reduction process	GO:0005789: endoplasmic reticulum membrane GO:0016021: integral component of membrane	GO:0000254: C-4 methylsterol oxidase activity GO:0005506: iron ion binding GO:0016491: oxidoreductase activity
FBgn0138122	FBgn0030596	CG12398	2.51252	0.00214044	GO:0045455: ecdysteroid metabolic process GO:0055114: oxidation-reduction process	GO:0016021: integral component of membrane GO:0042600: chorion	GO:0016491: oxidoreductase activity GO:0016614: oxidoreductase activity acting on CH-OH group of donors GO:0050660: flavin adenine dinucleotide binding
FBgn0144285	FBgn0030615	Cyp4s3	1.85977	0.00411786	GO:0055114: oxidation-reduction process	GO:0005789: endoplasmic reticulum membrane GO:0031090: organelle membrane	GO:0004497: monooxygenase activity GO:0005506: iron ion binding GO:0016705: oxidoreductase activity acting on paired donors with incorporation or reduction of molecular oxygen GO:0020037: heme binding
FBgn0137529	FBgn0030799	CG4872	1.09464	1.03341e-07	GO:0000122: negative regulation of transcription from RNA polymerase II promoter	GO:0005737: cytoplasm	GO:0003714: transcription corepressor activity
FBgn0139058	FBgn0030883	CG7772	1.98484	2.17376e-06	GO:0000266: mitochondrial fission	GO:0005739: mitochondrion GO:0005743: mitochondrial inner membrane	−
FBgn0136542	FBgn0030915	CG6179	1.04822	1.90913e-05	GO:0000398: mRNA splicing via spliceosome GO:0016567: protein ubiquitination GO:0043086: negative regulation of catalytic activity GO:0050999: regulation of nitric-oxide synthase activity GO:0051001: negative regulation of nitric-oxide synthase activity	GO:0005634: nucleus GO:0005737: cytoplasm GO:0071013: catalytic step 2 spliceosome	GO:0044822: poly(A) RNA binding GO:0061630: ubiquitin protein ligase activity
FBgn0133948	FBgn0030951	CG6873	4.09418	0.000449437	GO:0022008: neurogenesis GO:0030042: actin filament depolymerization	GO:0015629: actin cytoskeleton	GO:0003779: actin binding
FBgn0133896	FBgn0031012	CG8051	1.04075	5.25532e-16	GO:0055085: transmembrane transport	GO:0016021: integral component of membrane	GO:0008028: monocarboxylic acid transmembrane transporter activity
FBgn0133875	FBgn0031037	CG14207	1.31903	1.74881e-06	GO:0006497: protein lipidation GO:0010506: regulation of autophagy GO:0010998: regulation of translational initiation by eIF2 alpha phosphorylation GO:0042026: protein refolding	GO:0005654: nucleoplasm GO:0005829: cytosol GO:0030018: Z disc	−
FBgn0133785	FBgn0031053	CG14223	-2.90739	1.376e-21	−	GO:0016021: integral component of membrane	−
FBgn0138567	FBgn0031088	CG15322	6.93141	2.05951e-07	−	−	−
FBgn0139054	FBgn0031107	HERC2	1.07879	2.79124e-11	GO:0016567: protein ubiquitination GO:0042787: protein ubiquitination involved in ubiquitin-dependent protein catabolic process	GO:0005634: nucleus GO:0005737: cytoplasm GO:0005814: centriole	GO:0004842: ubiquitin-protein transferase activity GO:0016874: ligase activity GO:0046872: metal ion binding
FBgn0137491	FBgn0031174	CG1486	1.04916	1.35473e-05	GO:0019752: carboxylic acid metabolic process	−	GO:0016831: carboxy-lyase activity GO:0030170: pyridoxal phosphate binding
FBgn0140775	FBgn0031253	CG11885	1.13807	0.00307028	−	GO:0000502: proteasome complex	−
FBgn0144496	FBgn0031263	Tspo	5.97656	9.25893e-48	GO:0002082: regulation of oxidative phosphorylation GO:0008340: determination of adult lifespan GO:0043065: positive regulation of apoptotic process	GO:0005740: mitochondrial envelope GO:0005741: mitochondrial outer membrane GO:0016021: integral component of membrane	−
FBgn0137294	FBgn0031327	CG5397	2.73825	6.25357e-07	GO:0007158: neuron cell-cell adhesion GO:0007416: synapse assembly GO:0050804: modulation of synaptic transmission	GO:0005887: integral component of plasma membrane GO:0009986: cell surface GO:0045202: synapse	GO:0004872: receptor activity GO:0034736: cholesterol O-acyltransferase activity GO:0042043: neurexin family protein binding GO:0052689: carboxylic ester hydrolase activity
FBgn0140041	FBgn0031461	daw	3.09718	6.0737e-05	GO:0007179: transforming growth factor beta receptor signaling pathway GO:0007411: axon guidance GO:0008340: determination of adult lifespan GO:0010507: negative regulation of autophagy GO:0010862: positive regulation of pathway-restricted SMAD protein phosphorylation GO:0032924: activin receptor signaling pathway GO:0032927: positive regulation of activin receptor signaling pathway GO:0040007: g…	GO:0005615: extracellular space	GO:0005125: cytokine activity GO:0005160: transforming growth factor beta receptor binding GO:0008083: growth factor activity
FBgn0281754	FBgn0031540	Pif1	-1.08113	0.00583228	GO:0000002: mitochondrial genome maintenance GO:0000723: telomere maintenance GO:0006260: DNA replication GO:0006281: DNA repair GO:0006310: DNA recombination GO:0032211: negative regulation of telomere maintenance via telomerase GO:0032508: DNA duplex unwinding GO:0044806: G-quadruplex DNA unwinding GO:0051974: negative regulation of telomerase activity	GO:0005634: nucleus GO:0005657: replication fork GO:0005739: mitochondrion	GO:0003677: DNA binding GO:0003678: DNA helicase activity GO:0005524: ATP binding GO:0010521: telomerase inhibitor activity GO:0043141: ATP-dependent 5'-3' DNA helicase activity
FBgn0140519	FBgn0031542	CG15414	9.64078	4.42891e-08	−	−	−
FBgn0145586	FBgn0031623	Taf12L	8.75221	0.00108879	GO:0006367: transcription initiation from RNA polymerase II promoter	GO:0001673: male germ cell nucleus GO:0005669: transcription factor TFIID complex	GO:0046982: protein heterodimerization activity
FBgn0140851	FBgn0031645	CG3036	1.13711	1.11601e-19	GO:0006820: anion transport GO:0055085: transmembrane transport	GO:0005886: plasma membrane GO:0016021: integral component of membrane	GO:0022857: transmembrane transporter activity
FBgn0140732	FBgn0031717	Oscillin	1.04111	0.000639133	GO:0005975: carbohydrate metabolic process GO:0006043: glucosamine catabolic process GO:0006044: N-acetylglucosamine metabolic process GO:0006046: N-acetylglucosamine catabolic process GO:0006048: UDP-N-acetylglucosamine biosynthetic process GO:0006091: generation of precursor metabolites and energy GO:0019262: N-acetylneuraminate catabolic process	GO:0005737: cytoplasm	GO:0004342: glucosamine-6-phosphate deaminase activity GO:0016787: hydrolase activity
FBgn0140064	FBgn0031745	rau	3.82373	2.04747e-40	GO:0007165: signal transduction GO:0021782: glial cell development GO:0045467: R7 cell development GO:0045742: positive regulation of epidermal growth factor receptor signaling pathway GO:0045743: positive regulation of fibroblast growth factor receptor signaling pathway	−	GO:0017016: Ras GTPase binding GO:0042803: protein homodimerization activity
FBgn0134069	FBgn0031756	CG13992	2.49858	0.000259347	−	−	−
FBgn0140249	FBgn0031805	Nepl4	1.73538	0.00225333	GO:0006508: proteolysis	−	GO:0004222: metalloendopeptidase activity
FBgn0134345	FBgn0031811	CG13982	4.01136	4.16938e-07	−	−	−
FBgn0140031	FBgn0031821	KFase	-1.4839	5.52474e-11	GO:0019441: tryptophan catabolic process to kynurenine	GO:0016272: prefoldin complex	GO:0004061: arylformamidase activity
FBgn0140918	FBgn0031829	IFT52	3.58659	1.45862e-06	GO:0007018: microtubule-based movement GO:0042384: cilium assembly GO:0060271: cilium morphogenesis	GO:0005871: kinesin complex GO:0005929: cilium GO:0030990: intraciliary transport particle GO:0030992: intraciliary transport particle B	−
FBgn0136341	FBgn0031858	CG17378	3.06431	2.40376e-13	−	−	−
FBgn0140542	FBgn0031894	CG4496	-1.58059	0.00717813	−	−	GO:0003676: nucleic acid binding GO:0046872: metal ion binding
FBgn0146454	FBgn0031907	CG5171	5.2984	3.30219e-07	GO:0005992: trehalose biosynthetic process GO:0070413: trehalose metabolism in response to stress	GO:0005737: cytoplasm	GO:0004805: trehalose-phosphatase activity
FBgn0146465	FBgn0031908	CG5177	1.21151	0.000538351	GO:0005992: trehalose biosynthetic process GO:0070413: trehalose metabolism in response to stress	GO:0005576: extracellular region GO:0005737: cytoplasm	GO:0004805: trehalose-phosphatase activity
FBgn0139637	FBgn0031974	CG12560	-1.06398	0.00135081	GO:0016573: histone acetylation	−	GO:0008080: N-acetyltransferase activity
FBgn0138190	FBgn0031998	SLC5A11	1.03258	6.62232e-07	GO:0008343: adult feeding behavior GO:0051780: behavioral response to nutrient GO:0055085: transmembrane transport	GO:0005887: integral component of plasma membrane GO:0016020: membrane	GO:0005215: transporter activity GO:0015293: symporter activity
FBgn0136999	FBgn0032010	CG8086	2.49781	1.59377e-09	GO:0007605: sensory perception of sound GO:0022008: neurogenesis	−	−
FBgn0139984	FBgn0032042	CG13398	1.10926	2.70954e-06	−	−	GO:0005158: insulin receptor binding
FBgn0140197	FBgn0032085	CG9555	4.01945	6.63847e-27	−	GO:0016021: integral component of membrane	−
FBgn0132913	FBgn0032117	FucTB	1.21827	7.07906e-06	GO:0006486: protein glycosylation	GO:0000139: Golgi membrane GO:0016021: integral component of membrane GO:0032580: Golgi cisterna membrane	GO:0008417: fucosyltransferase activity GO:0046920: alpha-(1->3)-fucosyltransferase activity
FBgn0140317	FBgn0032132	CG4382	3.80951	0.00778995	GO:0007158: neuron cell-cell adhesion GO:0007416: synapse assembly GO:0050804: modulation of synaptic transmission	GO:0005887: integral component of plasma membrane GO:0009986: cell surface GO:0045202: synapse	GO:0004872: receptor activity GO:0042043: neurexin family protein binding GO:0052689: carboxylic ester hydrolase activity
FBgn0142757	FBgn0032139	CG13116	2.47174	0.00564761	−	GO:0016021: integral component of membrane	−
FBgn0142876	FBgn0032147	IP3K1	-1.48653	3.39097e-05	GO:0006979: response to oxidative stress	GO:0005737: cytoplasm	GO:0005516: calmodulin binding GO:0008440: inositol-1 4 5-trisphosphate 3-kinase activity
FBgn0141002	FBgn0032209	Hand	2.42806	0.00957126	GO:0006355: regulation of transcription DNA-templated GO:0007508: larval heart development GO:0030097: hemopoiesis GO:0032968: positive regulation of transcription elongation from RNA polymerase II promoter GO:0035050: embryonic heart tube development GO:0043066: negative regulation of apoptotic process GO:0048813: dendrite morphogenesis	GO:0005634: nucleus	GO:0001077: transcriptional activator activity RNA polymerase II core promoter proximal region sequence-specific binding GO:0003700: transcription factor activity sequence-specific DNA binding GO:0046983: protein dimerization activity
FBgn0142205	FBgn0032213	CG5390	-1.28047	0.00103157	GO:0006508: proteolysis	GO:0005576: extracellular region	GO:0004252: serine-type endopeptidase activity GO:0016787: hydrolase activity
FBgn0143126	FBgn0032225	CG5022	-6.06587	2.39514e-13	GO:0031032: actomyosin structure organization	GO:0005737: cytoplasm GO:0005856: cytoskeleton GO:0016021: integral component of membrane GO:0019898: extrinsic component of membrane	GO:0005200: structural constituent of cytoskeleton GO:0008092: cytoskeletal protein binding
FBgn0141020	FBgn0032233	dpr19	4.08275	9.68099e-32	GO:0007606: sensory perception of chemical stimulus GO:0050808: synapse organization	GO:0005887: integral component of plasma membrane GO:0016021: integral component of membrane	−
FBgn0140367	FBgn0032235	CG5096	5.2505	2.09492e-09	−	GO:0016021: integral component of membrane	−
FBgn0139398	FBgn0032330	Samuel	2.1794	2.5776e-13	GO:0031935: regulation of chromatin silencing GO:0040008: regulation of growth	−	−
FBgn0137508	FBgn0032343	CG6201	-2.1224	8.03778e-05	GO:0005975: carbohydrate metabolic process	−	GO:0003940: L-iduronidase activity GO:0004553: hydrolase activity hydrolyzing O-glycosyl compounds
FBgn0140877	FBgn0032363	Dlg5	1.20266	4.02022e-11	GO:0007298: border follicle cell migration GO:0019730: antimicrobial humoral response GO:0046331: lateral inhibition	GO:0045177: apical part of cell	−
FBgn0147438	FBgn0032382	Mal-B2	-1.38237	3.1421e-06	GO:0005975: carbohydrate metabolic process	−	GO:0003824: catalytic activity GO:0004558: alpha-1 4-glucosidase activity GO:0032450: maltose alpha-glucosidase activity
FBgn0139806	FBgn0032402	CG14945	3.3001	2.26082e-05	GO:0006650: glycerophospholipid metabolic process	−	GO:0008081: phosphoric diester hydrolase activity GO:0047396: glycosylphosphatidylinositol diacylglycerol-lyase activity
FBgn0139867	FBgn0032431	CG5435	2.7909	0.000501402	−	−	−
FBgn0135404	FBgn0032536	Ance-3	-1.11123	6.99766e-06	GO:0006508: proteolysis	GO:0016020: membrane GO:0016021: integral component of membrane	GO:0004180: carboxypeptidase activity GO:0008237: metallopeptidase activity GO:0008241: peptidyl-dipeptidase activity GO:0046872: metal ion binding
FBgn0137001	FBgn0032625	CG15136	5.68134	4.50108e-10	−	−	−
FBgn0136761	FBgn0032771	CG17349	4.45873	0.000313912	GO:0060548: negative regulation of cell death	GO:0005634: nucleus GO:0005829: cytosol	GO:0001664: G-protein coupled receptor binding
FBgn0139967	FBgn0032774	CG17549	-2.9419	7.05483e-05	−	−	−
FBgn0139964	FBgn0032783	CG10237	1.68232	2.39262e-22	GO:0006810: transport	GO:0005622: intracellular	GO:0005215: transporter activity
FBgn0140965	FBgn0032788	CG13084	7.02603	0.00981096	−	GO:0042600: chorion	−
FBgn0140966	FBgn0032789	CG13083	1.61191	1.10064e-08	−	GO:0042600: chorion	−
FBgn0136697	FBgn0032810	CG13077	3.19895	3.71468e-12	GO:0055114: oxidation-reduction process	GO:0016021: integral component of membrane	−
FBgn0280243	FBgn0032836	CG10680	3.42584	0.000576003	−	−	−
FBgn0141106	FBgn0033058	CCHa2-R	8.37273	6.64747e-06	GO:0007186: G-protein coupled receptor signaling pathway GO:0007218: neuropeptide signaling pathway	GO:0005886: plasma membrane GO:0016021: integral component of membrane	GO:0008188: neuropeptide receptor activity
FBgn0142969	FBgn0033100	CG3420	2.5845	1.96129e-15	−	GO:0043231: intracellular membrane-bounded organelle	GO:0051537: 2 iron 2 sulfur cluster binding
FBgn0142725	FBgn0033215	Dgat2	1.34757	0.00859382	GO:0007498: mesoderm development	−	GO:0016747: transferase activity transferring acyl groups other than amino-acyl groups
FBgn0142904	FBgn0033252	CG12769	-1.19589	1.74881e-06	−	−	GO:0003676: nucleic acid binding GO:0046872: metal ion binding
FBgn0142090	FBgn0033257	sand	-1.23726	2.49226e-07	GO:0030322: stabilization of membrane potential GO:0042321: negative regulation of circadian sleep/wake cycle sleep GO:0045837: negative regulation of membrane potential GO:0071805: potassium ion transmembrane transport GO:1903351: cellular response to dopamine	GO:0005887: integral component of plasma membrane GO:0016021: integral component of membrane	GO:0005267: potassium channel activity GO:0022841: potassium ion leak channel activity
FBgn0142165	FBgn0033367	PPO2	2.60587	4.3353e-11	GO:0035006: melanization defense response GO:0035011: melanotic encapsulation of foreign target GO:0042417: dopamine metabolic process GO:0042438: melanin biosynthetic process GO:0050830: defense response to Gram-positive bacterium GO:0050832: defense response to fungus	GO:0005576: extracellular region GO:0005615: extracellular space	GO:0004503: monophenol monooxygenase activity GO:0036263: L-DOPA monooxygenase activity GO:0036264: dopamine monooxygenase activity GO:0046872: metal ion binding
FBgn0142258	FBgn0033403	CG13739	1.65246	4.08977e-05	−	GO:0016021: integral component of membrane	−
FBgn0143962	FBgn0033438	Mmp2	1.13804	4.19993e-07	GO:0002218: activation of innate immune response GO:0007419: ventral cord development GO:0007424: open tracheal system development GO:0007426: tracheal outgrowth open tracheal system GO:0007505: adult fat body development GO:0007561: imaginal disc eversion GO:0007602: phototransduction GO:0008045: motor neuron axon guidance GO:0016485: protein processing GO:0030178: negative regulation of Wnt sig…	GO:0005886: plasma membrane GO:0009897: external side of plasma membrane GO:0016021: integral component of membrane GO:0030425: dendrite GO:0031012: extracellular matrix	GO:0004175: endopeptidase activity GO:0004222: metalloendopeptidase activity GO:0008270: zinc ion binding
FBgn0141897	FBgn0033458	CG18446	1.15512	1.41773e-10	−	−	GO:0046872: metal ion binding
FBgn0142932	FBgn0033524	Cyp49a1	2.60453	2.51864e-06	GO:0055114: oxidation-reduction process	GO:0005789: endoplasmic reticulum membrane GO:0031090: organelle membrane	GO:0004497: monooxygenase activity GO:0005506: iron ion binding GO:0016705: oxidoreductase activity acting on paired donors with incorporation or reduction of molecular oxygen GO:0020037: heme binding
FBgn0142079	FBgn0033541	CG12934	2.52853	0.002574	−	−	−
FBgn0142908	FBgn0033543	CG12338	2.94397	2.17726e-17	GO:0046416: D-amino acid metabolic process GO:0055114: oxidation-reduction process	GO:0005777: peroxisome	GO:0003884: D-amino-acid oxidase activity GO:0008445: D-aspartate oxidase activity GO:0071949: FAD binding
FBgn0142083	FBgn0033544	CG7220	1.96562	5.56705e-05	GO:0000209: protein polyubiquitination GO:0006513: protein monoubiquitination GO:0043161: proteasome-mediated ubiquitin-dependent protein catabolic process	GO:0005634: nucleus GO:0005737: cytoplasm	GO:0004842: ubiquitin-protein transferase activity GO:0031625: ubiquitin protein ligase binding GO:0061630: ubiquitin protein ligase activity
FBgn0142378	FBgn0033610	CG18335	-1.61578	9.25199e-09	−	−	−
FBgn0143997	FBgn0033658	Twdlbeta	3.35146	1.59272e-05	GO:0010171: body morphogenesis GO:0040003: chitin-based cuticle development	GO:0005578: proteinaceous extracellular matrix	GO:0005214: structural constituent of chitin-based cuticle
FBgn0142713	FBgn0033785	Sans	2.77915	1.13391e-10	−	GO:0005737: cytoplasm GO:0005769: early endosome	−
FBgn0142303	FBgn0033791	Drl-2	6.90333	1.26337e-30	GO:0006468: protein phosphorylation GO:0007435: salivary gland morphogenesis GO:0008045: motor neuron axon guidance GO:0016055: Wnt signaling pathway GO:0016201: synaptic target inhibition GO:0061643: chemorepulsion of axon	GO:0016021: integral component of membrane GO:0043235: receptor complex	GO:0004672: protein kinase activity GO:0004713: protein tyrosine kinase activity GO:0005524: ATP binding GO:0017147: Wnt-protein binding GO:0046982: protein heterodimerization activity
FBgn0143949	FBgn0033887	St4	4.50008	0.00275608	GO:0006805: xenobiotic metabolic process GO:0051923: sulfation	GO:0005829: cytosol	GO:0008146: sulfotransferase activity
FBgn0141460	FBgn0033945	CG12868	-1.34203	0.00290243	−	−	−
FBgn0142674	FBgn0034008	CG8152	-1.21886	1.76735e-05	−	−	GO:0003676: nucleic acid binding
FBgn0141891	FBgn0034075	Asph	1.56747	0.000167032	GO:0018193: peptidyl-amino acid modification	GO:0012505: endomembrane system GO:0016021: integral component of membrane	GO:0004597: peptide-aspartate beta-dioxygenase activity
FBgn0143681	FBgn0034094	Tsf3	-1.87037	6.75091e-21	GO:0006811: ion transport GO:0055072: iron ion homeostasis	GO:0005615: extracellular space	GO:0046872: metal ion binding
FBgn0142365	FBgn0034117	CG7997	-1.04831	1.56242e-05	GO:0005975: carbohydrate metabolic process GO:0016139: glycoside catabolic process	GO:0005737: cytoplasm	GO:0004553: hydrolase activity hydrolyzing O-glycosyl compounds GO:0004557: alpha-galactosidase activity GO:0052692: raffinose alpha-galactosidase activity
FBgn0143877	FBgn0034145	CG5065	3.28622	0.00169714	GO:0008611: ether lipid biosynthetic process GO:0010025: wax biosynthetic process GO:0035336: long-chain fatty-acyl-CoA metabolic process	GO:0005777: peroxisome GO:0005778: peroxisomal membrane GO:0016021: integral component of membrane	GO:0050062: long-chain-fatty-acyl-CoA reductase activity GO:0080019: fatty-acyl-CoA reductase (alcohol-forming) activity
FBgn0141349	FBgn0034199	Gbp1	-2.4364	0.00380129	GO:0002775: antimicrobial peptide production GO:0009611: response to wounding GO:0034112: positive regulation of homotypic cell-cell adhesion GO:0040018: positive regulation of multicellular organism growth GO:0043647: inositol phosphate metabolic process GO:0045926: negative regulation of growth GO:0051482: positive regulation of cytosolic calcium ion concentration involved in phospholipase C-ac…	GO:0005615: extracellular space GO:0005623: cell	GO:0005125: cytokine activity
FBgn0141321	FBgn0034225/FBgn0050104	veil/NT5E-2	2.03052	9.76112e-09	AMP catabolic process plasma membrane		metal ion binding, nucleotide bindin
FBgn0143516	FBgn0034255	Oxp	1.84693	6.14614e-15	GO:0051276: chromosome organization	GO:0000785: chromatin GO:0005634: nucleus	GO:0003682: chromatin binding
FBgn0141860	FBgn0034281	CG14490	2.09407	2.86758e-05	−	−	−
FBgn0143076	FBgn0034392	MFS15	3.46881	2.94991e-26	GO:0006820: anion transport GO:0055085: transmembrane transport	GO:0005886: plasma membrane GO:0016021: integral component of membrane	GO:0022857: transmembrane transporter activity
FBgn0142094	FBgn0034397	CG15082	3.45207	3.58268e-05	−	−	−
FBgn0142102	FBgn0034408	sano	1.15137	0.00436681	GO:0035159: regulation of tube length open tracheal system GO:0042067: establishment of ommatidial planar polarity	GO:0045179: apical cortex	−
FBgn0143306	FBgn0034452	Oseg6	-1.00194	3.72007e-06	GO:0035058: nonmotile primary cilium assembly GO:0035721: intraciliary retrograde transport GO:0042384: cilium assembly GO:0060271: cilium morphogenesis	GO:0030991: intraciliary transport particle A GO:0031513: nonmotile primary cilium	−
FBgn0143820	FBgn0034476	Toll-7	2.22491	0.00724461	GO:0002752: cell surface pattern recognition receptor signaling pathway GO:0007165: signal transduction GO:0007411: axon guidance GO:0010508: positive regulation of autophagy GO:0045087: innate immune response GO:0050688: regulation of defense response to virus GO:0051607: defense response to virus	GO:0005887: integral component of plasma membrane GO:0009897: external side of plasma membrane	GO:0005030: neurotrophin receptor activity GO:0008329: signaling pattern recognition receptor activity GO:0046790: virion binding
FBgn0141267	FBgn0034490	CG9864	1.68867	2.85933e-05	GO:0006820: anion transport GO:0055085: transmembrane transport	GO:0016021: integral component of membrane	GO:0022857: transmembrane transporter activity
FBgn0141410	FBgn0034512	CG18067	2.89948	3.01564e-63	GO:0032504: multicellular organism reproduction	GO:0005615: extracellular space	−
FBgn0142590	FBgn0034530	Rcd6	-1.75804	0.000164309	GO:0051297: centrosome organization	GO:0000242: pericentriolar material GO:0016021: integral component of membrane	−
FBgn0143537	FBgn0034588	CG9394	2.93506	0.000166997	GO:0006629: lipid metabolic process GO:0030643: cellular phosphate ion homeostasis GO:0046475: glycerophospholipid catabolic process	GO:0005623: cell	GO:0008081: phosphoric diester hydrolase activity GO:0008889: glycerophosphodiester phosphodiesterase activity GO:0047389: glycerophosphocholine phosphodiesterase activity GO:2001070: starch binding
FBgn0143841	FBgn0034647	pirk	2.40355	8.41485e-05	GO:0009609: response to symbiotic bacterium GO:0045824: negative regulation of innate immune response GO:0050777: negative regulation of immune response GO:0061060: negative regulation of peptidoglycan recognition protein signaling pathway	−	GO:0005102: receptor binding GO:0005515: protein binding
FBgn0141469	FBgn0034657	LBR	1.10352	2.40262e-11	GO:0006997: nucleus organization GO:0016126: sterol biosynthetic process	GO:0005635: nuclear envelope GO:0005637: nuclear inner membrane GO:0005639: integral component of nuclear inner membrane GO:0030176: integral component of endoplasmic reticulum membrane	GO:0003677: DNA binding GO:0003682: chromatin binding GO:0005521: lamin binding GO:0016627: oxidoreductase activity acting on the CH-CH group of donors
FBgn0143873	FBgn0034706	CG11275	-1.26526	3.63022e-17	GO:0022008: neurogenesis GO:0030162: regulation of proteolysis GO:0042787: protein ubiquitination involved in ubiquitin-dependent protein catabolic process GO:0043161: proteasome-mediated ubiquitin-dependent protein catabolic process	GO:0005829: cytosol GO:0019005: SCF ubiquitin ligase complex	GO:0031625: ubiquitin protein ligase binding
FBgn0141721	FBgn0034724	babos	1.96568	0.00841896	GO:0048814: regulation of dendrite morphogenesis	GO:0016021: integral component of membrane GO:0098595: perivitelline space	−
FBgn0141977	FBgn0034756	Cyp6d2	-2.36761	1.62307e-07	GO:0046680: response to DDT GO:0046701: insecticide catabolic process GO:0055114: oxidation-reduction process GO:1901563: response to camptothecin	GO:0005789: endoplasmic reticulum membrane GO:0031090: organelle membrane	GO:0004497: monooxygenase activity GO:0005506: iron ion binding GO:0016491: oxidoreductase activity GO:0016705: oxidoreductase activity acting on paired donors with incorporation or reduction of molecular oxygen GO:0020037: heme binding
FBgn0143048	FBgn0034766	Obp59a	-1.76373	0.0045762	GO:0007606: sensory perception of chemical stimulus	GO:0005576: extracellular region	GO:0005549: odorant binding
FBgn0143238	FBgn0034856	yellow-d2	6.68185	0.00486051	GO:0042438: melanin biosynthetic process GO:0048067: cuticle pigmentation	−	GO:0016853: isomerase activity
FBgn0141491	FBgn0034903	sona	2.07175	0.000685912	GO:0006508: proteolysis GO:0030177: positive regulation of Wnt signaling pathway GO:0048737: imaginal disc-derived appendage development	GO:0005768: endosome GO:0005798: Golgi-associated vesicle GO:0031012: extracellular matrix	GO:0004222: metalloendopeptidase activity
FBgn0141929	FBgn0035034	CG3565	1.64519	0.0082184	−	−	GO:0005509: calcium ion binding
FBgn0135546	FBgn0035103	Vdup1	-1.8238	9.72032e-24	GO:0007165: signal transduction GO:0010629: negative regulation of gene expression	GO:0005634: nucleus GO:0005737: cytoplasm	−
FBgn0139408	FBgn0035142	Hipk	1.02351	2.88129e-09	GO:0006468: protein phosphorylation GO:0008586: imaginal disc-derived wing vein morphogenesis GO:0008587: imaginal disc-derived wing margin morphogenesis GO:0010628: positive regulation of gene expression GO:0030177: positive regulation of Wnt signaling pathway GO:0035265: organ growth GO:0035332: positive regulation of hippo signaling GO:0042332: gravitaxis GO:0043067: regulation of programmed c…	GO:0005634: nucleus	GO:0003677: DNA binding GO:0004672: protein kinase activity GO:0004674: protein serine/threonine kinase activity GO:0005524: ATP binding GO:0008013: beta-catenin binding GO:0008134: transcription factor binding
FBgn0136132	FBgn0035210	msd5	-1.19345	7.74752e-11	GO:0007052: mitotic spindle organization GO:0090307: mitotic spindle assembly	GO:0005875: microtubule associated complex GO:0070652: HAUS complex	−
FBgn0135223	FBgn0035237	CG13917	1.13349	0.0013852	GO:0030162: regulation of proteolysis GO:0042787: protein ubiquitination involved in ubiquitin-dependent protein catabolic process GO:0043161: proteasome-mediated ubiquitin-dependent protein catabolic process	GO:0005737: cytoplasm GO:0019005: SCF ubiquitin ligase complex	GO:0031625: ubiquitin protein ligase binding
FBgn0280531	FBgn0035265	PIG-Wb	3.11125	0.00167432	GO:0006506: GPI anchor biosynthetic process	GO:0005789: endoplasmic reticulum membrane GO:0016021: integral component of membrane	GO:0016746: transferase activity transferring acyl groups
FBgn0135297	FBgn0035266	Gk2	-1.02902	0.00377682	GO:0005975: carbohydrate metabolic process GO:0006071: glycerol metabolic process GO:0006641: triglyceride metabolic process GO:0016310: phosphorylation GO:0046167: glycerol-3-phosphate biosynthetic process	GO:0005739: mitochondrion	GO:0004370: glycerol kinase activity
FBgn0135690	FBgn0035281	Cpr62Bc	8.10742	0.000450047	GO:0040003: chitin-based cuticle development	GO:0031012: extracellular matrix	GO:0008010: structural constituent of chitin-based larval cuticle GO:0042302: structural constituent of cuticle
FBgn0134162	FBgn0035375	Pgant6	1.00244	1.01772e-31	GO:0006486: protein glycosylation GO:0009312: oligosaccharide biosynthetic process	GO:0000139: Golgi membrane GO:0005783: endoplasmic reticulum GO:0005795: Golgi stack GO:0016021: integral component of membrane	GO:0004653: polypeptide N-acetylgalactosaminyltransferase activity GO:0016757: transferase activity transferring glycosyl groups GO:0030246: carbohydrate binding GO:0046872: metal ion binding
FBgn0139572	FBgn0035505	Teh2	2.08829	0.00687141	GO:0002028: regulation of sodium ion transport	GO:0016021: integral component of membrane	GO:0017080: sodium channel regulator activity
FBgn0134886	FBgn0035604	Ir64a	6.9504	0.00104916	GO:0010034: response to acetate GO:0010157: response to chlorate GO:0042048: olfactory behavior GO:0050850: positive regulation of calcium-mediated signaling GO:0050907: detection of chemical stimulus involved in sensory perception GO:0050911: detection of chemical stimulus involved in sensory perception of smell GO:0071311: cellular response to acetate GO:0071468: cellular response to acidic pH	GO:0016021: integral component of membrane GO:0032590: dendrite membrane GO:0071683: sensory dendrite	GO:0004970: ionotropic glutamate receptor activity GO:0004984: olfactory receptor activity GO:0005230: extracellular ligand-gated ion channel activity GO:0015276: ligand-gated ion channel activity
FBgn0144601	FBgn0035678	CG10469	1.76114	1.19196e-05	GO:0006508: proteolysis	−	GO:0004252: serine-type endopeptidase activity
FBgn0135725	FBgn0035718	CG14820	8.43615	8.26335e-06	GO:0006508: proteolysis	GO:0005615: extracellular space	GO:0004181: metallocarboxypeptidase activity GO:0005515: protein binding GO:0008270: zinc ion binding
FBgn0135726	FBgn0035718	CG14820	7.08916	0.00509511	GO:0006508: proteolysis	GO:0005615: extracellular space	GO:0004181: metallocarboxypeptidase activity GO:0005515: protein binding GO:0008270: zinc ion binding
FBgn0139365	FBgn0035760	CG8607	-1.45397	0.00942429	GO:0008152: metabolic process	−	GO:0003824: catalytic activity
FBgn0135586	FBgn0035888	CG7120	-1.10807	7.58206e-08	GO:0008152: metabolic process GO:0032504: multicellular organism reproduction	GO:0005615: extracellular space	GO:0003824: catalytic activity
FBgn0135768	FBgn0036063	CG6674	1.44492	0.000146379	−	−	−
FBgn0134103	FBgn0036454	CG17839	2.45999	7.22984e-05	−	GO:0005634: nucleus GO:0016021: integral component of membrane	−
FBgn0136691	FBgn0036463	Reck	1.31363	0.000495412	GO:0010951: negative regulation of endopeptidase activity GO:0030198: extracellular matrix organization	GO:0016020: membrane	GO:0008191: metalloendopeptidase inhibitor activity
FBgn0135869	FBgn0036501	CG7272	2.5098	6.9159e-13	GO:0008643: carbohydrate transport GO:0034219: carbohydrate transmembrane transport	GO:0005794: Golgi apparatus GO:0005886: plasma membrane GO:0016021: integral component of membrane	GO:0051119: sugar transmembrane transporter activity
FBgn0134443	FBgn0036518	RhoGAP71E	10.2499	1.08836e-08	GO:0003384: apical constriction involved in gastrulation GO:0007266: Rho protein signal transduction GO:0007480: imaginal disc-derived leg morphogenesis	GO:0005622: intracellular GO:0045177: apical part of cell	GO:0005096: GTPase activator activity
FBgn0143549	FBgn0036537	CG18081	6.43455	0.00751616	−	−	−
FBgn0143413	FBgn0036565	CG5235	-1.90043	2.1388e-24	GO:0055114: oxidation-reduction process	GO:0005576: extracellular region GO:0005737: cytoplasm	GO:0004500: dopamine beta-monooxygenase activity GO:0005507: copper ion binding GO:0016715: oxidoreductase activity acting on paired donors with incorporation or reduction of molecular oxygen reduced ascorbate as one donor and incorporation of one atom of oxygen
FBgn0135423	FBgn0036587	CG4950	1.50395	7.13572e-05	−	GO:0016021: integral component of membrane	−
FBgn0139462	FBgn0036648	CG4098	-1.56362	0.000526854	−	−	GO:0016787: hydrolase activity GO:0043262: adenosine-diphosphatase activity
FBgn0139549	FBgn0036689	CG7730	-1.02448	0.00208744	GO:0007611: learning or memory GO:0019233: sensory perception of pain	−	−
FBgn0135242	FBgn0036698	CG7724	2.35137	1.18018e-05	GO:0006694: steroid biosynthetic process GO:0055114: oxidation-reduction process	GO:0016021: integral component of membrane	GO:0003854: 3-beta-hydroxy-delta5-steroid dehydrogenase activity GO:0008460: dTDP-glucose 4 6-dehydratase activity
FBgn0135649	FBgn0036715	Cad74A	1.53284	0.00119003	GO:0007156: homophilic cell adhesion via plasma membrane adhesion molecules GO:0016339: calcium-dependent cell-cell adhesion via plasma membrane cell adhesion molecules GO:0044331: cell-cell adhesion mediated by cadherin GO:0046843: dorsal appendage formation	GO:0005887: integral component of plasma membrane GO:0005902: microvillus GO:0016324: apical plasma membrane	GO:0005509: calcium ion binding GO:0042803: protein homodimerization activity
FBgn0135195	FBgn0036725	CG18265	3.53754	0.00110986	−	GO:0005634: nucleus	GO:0046872: metal ion binding
FBgn0136342	FBgn0036777	CG7341	-1.1879	0.000473658	−	−	−
FBgn0134075	FBgn0036810	CG6885	2.10062	0.000894358	−	−	−
FBgn0134080	FBgn0036817	CG6865	5.8786	0.000403411	GO:0006508: proteolysis	−	GO:0004252: serine-type endopeptidase activity
FBgn0134090	FBgn0036931	CG14183	2.19218	0.00716316	−	−	GO:0005524: ATP binding
FBgn0134304	FBgn0036939	CG7365	3.88896	0.00564041	GO:0006909: phagocytosis	−	GO:0016788: hydrolase activity acting on ester bonds
FBgn0134083	FBgn0036967	SCCRO4	1.09912	2.83388e-07	GO:0045116: protein neddylation GO:0051443: positive regulation of ubiquitin-protein transferase activity GO:2000435: negative regulation of protein neddylation	GO:0000151: ubiquitin ligase complex GO:0005634: nucleus	GO:0031624: ubiquitin conjugating enzyme binding GO:0032182: ubiquitin-like protein binding GO:0097602: cullin family protein binding
FBgn0136164	FBgn0037014	CG13251	5.81258	0.00518485	−	−	−
FBgn0136675	FBgn0037163	laza	1.2773	0.00680821	GO:0006644: phospholipid metabolic process GO:0007602: phototransduction GO:0009642: response to light intensity GO:0016311: dephosphorylation GO:0043052: thermotaxis GO:0046839: phospholipid dephosphorylation	GO:0005887: integral component of plasma membrane GO:0016020: membrane	GO:0008195: phosphatidate phosphatase activity GO:0042577: lipid phosphatase activity
FBgn0133261	FBgn0037213	CG12581	1.5372	0.000363108	−	−	−
FBgn0145580	FBgn0037215	beta-Man	3.06284	4.12359e-13	GO:0005975: carbohydrate metabolic process	GO:0043231: intracellular membrane-bounded organelle	GO:0004553: hydrolase activity hydrolyzing O-glycosyl compounds GO:0004567: beta-mannosidase activity
FBgn0146827	FBgn0037487	thw	6.65438	7.74098e-11	GO:0006030: chitin metabolic process GO:0050965: detection of temperature stimulus involved in sensory perception of pain	GO:0005576: extracellular region	GO:0008061: chitin binding
FBgn0146850	FBgn0037515	Sp7	1.71153	0.00626043	GO:0006508: proteolysis GO:0035006: melanization defense response GO:0035008: positive regulation of melanization defense response	GO:0005576: extracellular region	GO:0004180: carboxypeptidase activity GO:0004252: serine-type endopeptidase activity
FBgn0145882	FBgn0037537	CG2767	1.80921	4.61664e-05	GO:0022416: chaeta development GO:0035220: wing disc development GO:0055114: oxidation-reduction process	−	GO:0008106: alcohol dehydrogenase (NADP+) activity GO:0016491: oxidoreductase activity
FBgn0145284	FBgn0037659	Kdm2	1.07579	2.17763e-08	GO:0006351: transcription DNA-templated GO:0006355: regulation of transcription DNA-templated GO:0007379: segment specification GO:0007526: larval somatic muscle development GO:0019233: sensory perception of pain GO:0031146: SCF-dependent proteasomal ubiquitin-dependent protein catabolic process GO:0033522: histone H2A ubiquitination GO:0034721: histone H3-K4 demethylation trimethyl-H3-K4-specifi…	GO:0005634: nucleus GO:0019005: SCF ubiquitin ligase complex GO:0031519: PcG protein complex	GO:0003677: DNA binding GO:0004842: ubiquitin-protein transferase activity GO:0008168: methyltransferase activity GO:0008270: zinc ion binding GO:0034647: histone demethylase activity (H3-trimethyl-K4 specific) GO:0051864: histone demethylase activity (H3-K36 specific)
FBgn0133017	FBgn0037662	CG11997	4.15298	0.00609136	−	−	−
FBgn0147593	FBgn0037742	Rpt3R	3.65409	0.00827906	GO:0006974: cellular response to DNA damage stimulus GO:0030433: ER-associated ubiquitin-dependent protein catabolic process GO:0043161: proteasome-mediated ubiquitin-dependent protein catabolic process GO:0045899: positive regulation of RNA polymerase II transcriptional preinitiation complex assembly	GO:0005737: cytoplasm GO:0008540: proteasome regulatory particle base subcomplex GO:0031595: nuclear proteasome complex GO:0031597: cytosolic proteasome complex	GO:0005524: ATP binding GO:0016787: hydrolase activity GO:0016887: ATPase activity GO:0017025: TBP-class protein binding GO:0036402: proteasome-activating ATPase activity
FBgn0146284	FBgn0037819	CG14688	1.79533	4.36368e-15	GO:0001561: fatty acid alpha-oxidation	GO:0005777: peroxisome	GO:0048244: phytanoyl-CoA dioxygenase activity
FBgn0145184	FBgn0037906	PGRP-LB	4.18996	0.00219839	GO:0000270: peptidoglycan metabolic process GO:0006955: immune response GO:0009253: peptidoglycan catabolic process GO:0045087: innate immune response GO:0050830: defense response to Gram-positive bacterium GO:0061060: negative regulation of peptidoglycan recognition protein signaling pathway	GO:0005576: extracellular region	GO:0004040: amidase activity GO:0005515: protein binding GO:0008270: zinc ion binding GO:0008745: N-acetylmuramoyl-L-alanine amidase activity GO:0042834: peptidoglycan binding
FBgn0146951	FBgn0038115	CG7966	-1.21916	1.12947e-31	−	−	GO:0008430: selenium binding
FBgn0132923	FBgn0038345	CG5213	4.50503	2.30738e-09	GO:0022008: neurogenesis	−	GO:0000166: nucleotide binding GO:0003723: RNA binding GO:0003729: mRNA binding
FBgn0147368	FBgn0038371	Pbp45	1.48036	9.662e-05	GO:0042795: snRNA transcription from RNA polymerase II promoter GO:0042796: snRNA transcription from RNA polymerase III promoter GO:0065004: protein-DNA complex assembly	GO:0019185: snRNA-activating protein complex	GO:0003677: DNA binding GO:0003681: bent DNA binding GO:0005515: protein binding GO:0043565: sequence-specific DNA binding
FBgn0146231	FBgn0038435/FBgn0038436	Gyc89Da/Gyc89Db	4.4218	0.000498162	GO:0000302: response to reactive oxygen species GO:0001666: response to hypoxia GO:0006182: cGMP biosynthetic process GO:0007165: signal transduction GO:0035556: intracellular signal transduction	GO:0005622: intracellular GO:0005886: plasma membrane GO:0008074: guanylate cyclase complex soluble	GO:0000166: nucleotide binding GO:0004383: guanylate cyclase activity GO:0005525: GTP binding GO:0020037: heme binding GO:0046872: metal ion binding GO:0046982: protein heterodimerization activity
FBgn0145688	FBgn0038476	kuk	1.82344	4.13729e-15	GO:0006997: nucleus organization GO:0007349: cellularization GO:0007569: cell aging GO:0008344: adult locomotory behavior GO:0016331: morphogenesis of embryonic epithelium	GO:0005637: nuclear inner membrane GO:0005811: lipid particle	−
FBgn0146985	FBgn0038610	CG7675	2.24873	1.82008e-14	−	GO:0005829: cytosol GO:0016021: integral component of membrane	GO:0016491: oxidoreductase activity
FBgn0147346	FBgn0038658	CG14292	4.17697	0.00160303	−	−	−
FBgn0147345	FBgn0038660	CG14291	2.34841	9.23036e-05	GO:0008152: metabolic process	−	GO:0008484: sulfuric ester hydrolase activity GO:0016250: N-sulfoglucosamine sulfohydrolase activity
FBgn0145698	FBgn0038715/FBgn0038719	CG7333/CG16727	6.28271	0.00380712	GO:0055085: transmembrane transport	GO:0005887: integral component of plasma membrane GO:0016021: integral component of membrane	GO:0015101: organic cation transmembrane transporter activity GO:0022857: transmembrane transporter activity
FBgn0133100	FBgn0038725	CG6184	3.66334	2.4581e-07	−	GO:0016021: integral component of membrane	−
FBgn0133086	FBgn0038752	CG4462	8.00971	6.225e-07	GO:0055085: transmembrane transport	GO:0005887: integral component of plasma membrane GO:0016021: integral component of membrane	GO:0015101: organic cation transmembrane transporter activity
FBgn0133299	FBgn0038804	CG10877	1.59939	4.99273e-05	−	−	GO:0003824: catalytic activity
FBgn0133363	FBgn0038832	CG15695	2.02234	0.00130049	GO:0008152: metabolic process GO:0032504: multicellular organism reproduction	GO:0005615: extracellular space GO:0016021: integral component of membrane	GO:0003824: catalytic activity
FBgn0144768	FBgn0038915	CG17819	-2.68725	1.37256e-09	GO:0007264: small GTPase mediated signal transduction	GO:0005622: intracellular	GO:0005525: GTP binding
FBgn0145956	FBgn0039017	CG6985	1.2396	6.23534e-07	−	−	−
FBgn0133539	FBgn0039024	Nepl15	3.68641	0.000267871	GO:0001745: compound eye morphogenesis GO:0006508: proteolysis	−	GO:0004222: metalloendopeptidase activity
FBgn0133470	FBgn0039084	CG10175	2.12174	0.00130049	GO:0007158: neuron cell-cell adhesion GO:0007416: synapse assembly GO:0008152: metabolic process GO:0050804: modulation of synaptic transmission	GO:0005887: integral component of plasma membrane GO:0009986: cell surface GO:0045202: synapse	GO:0004872: receptor activity GO:0016787: hydrolase activity GO:0042043: neurexin family protein binding GO:0052689: carboxylic ester hydrolase activity
FBgn0133467	FBgn0039094	CG10184	-1.5788	0.00480533	GO:0006520: cellular amino acid metabolic process GO:0006545: glycine biosynthetic process GO:0006567: threonine catabolic process	GO:0005829: cytosol	GO:0008732: L-allo-threonine aldolase activity GO:0016829: lyase activity
FBgn0281426	FBgn0039167	CG17786	2.92336	9.23035e-13	−	−	−
FBgn0145414	FBgn0039189	CG18528	1.55585	4.84214e-08	GO:0002098: tRNA wobble uridine modification GO:0006400: tRNA modification GO:0030488: tRNA methylation	GO:0005622: intracellular GO:0005739: mitochondrion	GO:0003924: GTPase activity GO:0005525: GTP binding
FBgn0132849	FBgn0039201	CG13617	4.65666	1.64186e-18	−	−	GO:0046872: metal ion binding
FBgn0147152	FBgn0039244	CG11069	1.60425	0.000238792	GO:0033344: cholesterol efflux	GO:0016021: integral component of membrane GO:0016324: apical plasma membrane GO:0043235: receptor complex	GO:0005524: ATP binding GO:0016887: ATPase activity GO:0042626: ATPase activity coupled to transmembrane movement of substances
FBgn0133123	FBgn0039344	CG4582	6.25793	0.0076158	GO:0016042: lipid catabolic process	GO:0005576: extracellular region	GO:0016298: lipase activity GO:0052689: carboxylic ester hydrolase activity
FBgn0145342	FBgn0039419	CG12290	1.77392	0.00163063	GO:0001963: synaptic transmission dopaminergic GO:0007186: G-protein coupled receptor signaling pathway	GO:0016021: integral component of membrane	GO:0001588: dopamine neurotransmitter receptor activity coupled via Gs GO:0004930: G-protein coupled receptor activity GO:0035240: dopamine binding
FBgn0147564	FBgn0039430	CG5455	-1.33643	0.00487469	GO:0030198: extracellular matrix organization	GO:0005578: proteinaceous extracellular matrix	−
FBgn0133344	FBgn0039591	CG9988	4.96314	0.00804623	GO:0008152: metabolic process GO:0032504: multicellular organism reproduction	GO:0005615: extracellular space	GO:0003824: catalytic activity
FBgn0146911	FBgn0039628	CG11841	4.18335	7.25932e-05	GO:0006508: proteolysis	−	GO:0004252: serine-type endopeptidase activity
FBgn0146918	FBgn0039681	CG7582	3.66273	8.76084e-05	−	GO:0016021: integral component of membrane	−
FBgn0146173	FBgn0039709	Cad99C	1.16036	0.00159164	GO:0002385: mucosal immune response GO:0007156: homophilic cell adhesion via plasma membrane adhesion molecules GO:0007224: smoothened signaling pathway GO:0007304: chorion-containing eggshell formation GO:0007305: vitelline membrane formation involved in chorion-containing eggshell formation GO:0016339: calcium-dependent cell-cell adhesion via plasma membrane cell adhesion molecules GO:0019722: …	GO:0005622: intracellular GO:0005768: endosome GO:0005887: integral component of plasma membrane GO:0005902: microvillus GO:0016324: apical plasma membrane GO:0031526: brush border membrane	GO:0005509: calcium ion binding GO:0017022: myosin binding
FBgn0145858	FBgn0039870	CG1896	-1.50103	1.95818e-07	−	−	−
FBgn0145528	FBgn0039882	Rift	-1.32192	3.52534e-19	GO:0032218: riboflavin transport	GO:0005829: cytosol GO:0005887: integral component of plasma membrane	GO:0032217: riboflavin transporter activity
FBgn0136832	FBgn0039890	ABCD	1.31341	1.16924e-14	GO:1902001: fatty acid transmembrane transport	GO:0005778: peroxisomal membrane GO:0005779: integral component of peroxisomal membrane	GO:0005524: ATP binding GO:0042626: ATPase activity coupled to transmembrane movement of substances
FBgn0136866	FBgn0039925	Kif3C	2.30781	0.00640546	GO:0007018: microtubule-based movement GO:0048812: neuron projection morphogenesis	GO:0005871: kinesin complex GO:0005874: microtubule	GO:0003777: microtubule motor activity GO:0005524: ATP binding GO:0008017: microtubule binding GO:0008569: ATP-dependent microtubule motor activity minus-end-directed GO:0008574: ATP-dependent microtubule motor activity plus-end-directed
FBgn0136838	FBgn0039937	fd102C	-2.53409	0.000803356	GO:0006355: regulation of transcription DNA-templated	GO:0005634: nucleus	GO:0000981: RNA polymerase II transcription factor activity sequence-specific DNA binding GO:0003700: transcription factor activity sequence-specific DNA binding GO:0043565: sequence-specific DNA binding
FBgn0136840	FBgn0039938	Sox102F	-2.40627	0.00176823	GO:0045823: positive regulation of heart contraction	−	−
FBgn0146706	FBgn0040056	CG17698	-1.18138	1.23554e-14	GO:0006468: protein phosphorylation	GO:0005737: cytoplasm	GO:0004672: protein kinase activity GO:0004674: protein serine/threonine kinase activity GO:0004683: calmodulin-dependent protein kinase activity GO:0005509: calcium ion binding GO:0005524: ATP binding
FBgn0134072	FBgn0040322	GNBP2	2.02761	0.000118139	GO:0002758: innate immune response-activating signal transduction GO:0005975: carbohydrate metabolic process GO:0045087: innate immune response GO:0045088: regulation of innate immune response	GO:0000502: proteasome complex GO:0005576: extracellular region	GO:0001530: lipopolysaccharide binding GO:0001872: (1->3)-beta-D-glucan binding GO:0004553: hydrolase activity hydrolyzing O-glycosyl compounds GO:0008329: signaling pattern recognition receptor activity GO:0030246: carbohydrate binding GO:0052736: beta-glucanase activity
FBgn0137749	FBgn0040348	CG3703	1.17188	0.000660284	GO:0006886: intracellular protein transport GO:0031338: regulation of vesicle fusion GO:0048812: neuron projection morphogenesis GO:0090630: activation of GTPase activity	GO:0005622: intracellular GO:0012505: endomembrane system	GO:0005096: GTPase activator activity GO:0017137: Rab GTPase binding
FBgn0137737	FBgn0040397	CG3655	1.01032	1.56783e-16	−	GO:0016021: integral component of membrane	−
FBgn0147292	FBgn0040609	CG3348	1.70485	0.000978683	GO:0006030: chitin metabolic process	GO:0005576: extracellular region	GO:0008061: chitin binding
FBgn0139571	FBgn0040697	Teh3	2.8015	0.00670643	GO:0002028: regulation of sodium ion transport	GO:0016021: integral component of membrane	GO:0017080: sodium channel regulator activity
FBgn0145421	FBgn0041103	nht	5.04196	6.12023e-07	GO:0006367: transcription initiation from RNA polymerase II promoter GO:0007283: spermatogenesis GO:0010468: regulation of gene expression GO:0051123: RNA polymerase II transcriptional preinitiation complex assembly	GO:0001673: male germ cell nucleus GO:0005669: transcription factor TFIID complex GO:0005730: nucleolus	GO:0001075: transcription factor activity RNA polymerase II core promoter sequence-specific binding involved in preinitiation complex assembly GO:0046982: protein heterodimerization activity
FBgn0136377	FBgn0041160	comm2	1.93921	5.49309e-09	GO:0007411: axon guidance	GO:0016021: integral component of membrane	−
FBgn0139260	FBgn0041182	Tep2	1.20275	9.50203e-07	GO:0006909: phagocytosis GO:0050829: defense response to Gram-negative bacterium	GO:0005615: extracellular space	GO:0004866: endopeptidase inhibitor activity
FBgn0138892	FBgn0041252	Femcoat	8.90888	0.00983608	GO:0007306: eggshell chorion assembly	GO:0005737: cytoplasm GO:0016021: integral component of membrane	GO:0005213: structural constituent of chorion
FBgn0136941	FBgn0042126	CG18788	3.26988	8.06746e-05	GO:0006820: anion transport GO:0055085: transmembrane transport	GO:0005886: plasma membrane GO:0016021: integral component of membrane	GO:0022857: transmembrane transporter activity
FBgn0140693	FBgn0042175	CG18858	-1.17552	2.03773e-09	GO:0006629: lipid metabolic process	−	GO:0008374: O-acyltransferase activity
FBgn0133273	FBgn0042627	FASN2	-5.70055	0.0098083	GO:0006723: cuticle hydrocarbon biosynthetic process GO:0055114: oxidation-reduction process GO:0071329: cellular response to sucrose stimulus GO:1902321: methyl-branched fatty acid biosynthetic process	GO:0005811: lipid particle	GO:0004312: fatty acid synthase activity GO:0004313: [acyl-carrier-protein] S-acetyltransferase activity GO:0004314: [acyl-carrier-protein] S-malonyltransferase activity GO:0004315: 3-oxoacyl-[acyl-carrier-protein] synthase activity GO:0004316: 3-oxoacyl-[acyl-carrier-protein] reductase (NADPH) activity GO:0004317: 3-hydroxypalmitoyl-[acyl-carrier-protein] dehydratase activity GO:0004319: enoyl-[…
FBgn0146572	FBgn0043069	MESK4	-1.32629	7.48087e-06	GO:0030318: melanocyte differentiation GO:0046579: positive regulation of Ras protein signal transduction	−	−
FBgn0139475	FBgn0043865	SA-2	2.44906	5.10428e-06	−	GO:0000794: condensed nuclear chromosome GO:0005730: nucleolus	−
FBgn0144173	FBgn0044047	Ilp6	-3.16666	1.03869e-14	GO:0008286: insulin receptor signaling pathway GO:0040018: positive regulation of multicellular organism growth	GO:0005576: extracellular region GO:0005615: extracellular space	GO:0005158: insulin receptor binding GO:0005179: hormone activity
FBgn0143845	FBgn0046253	CG3502	2.47966	0.0012924	GO:0006508: proteolysis GO:0043171: peptide catabolic process	GO:0005737: cytoplasm GO:0005886: plasma membrane	GO:0008237: metallopeptidase activity GO:0008270: zinc ion binding GO:0042277: peptide binding GO:0070006: metalloaminopeptidase activity
FBgn0146673	FBgn0046874	Pif1B	1.9732	4.35338e-05	−	−	GO:0005515: protein binding
FBgn0141827	FBgn0050069	CG30069	1.39802	0.00056073	GO:0032774: RNA biosynthetic process GO:0035220: wing disc development	GO:0000428: DNA-directed RNA polymerase complex	−
FBgn0141987	FBgn0050100	CG30100	8.17379	9.41891e-06	GO:0006415: translational termination GO:0070126: mitochondrial translational termination GO:0072344: rescue of stalled ribosome	GO:0005762: mitochondrial large ribosomal subunit	GO:0003747: translation release factor activity GO:0004045: aminoacyl-tRNA hydrolase activity GO:0016150: translation release factor activity codon nonspecific GO:0043022: ribosome binding
FBgn0143767	FBgn0050101	Vajk4	6.87915	0.00292615	−	−	−
FBgn0143514	FBgn0050106	CCHa1-R	4.48724	5.86442e-05	GO:0007186: G-protein coupled receptor signaling pathway GO:0007218: neuropeptide signaling pathway	GO:0005887: integral component of plasma membrane GO:0016021: integral component of membrane	GO:0008188: neuropeptide receptor activity GO:0008261: allatostatin receptor activity
FBgn0143653	FBgn0050371	CG30371	8.8028	9.35993e-05	GO:0006508: proteolysis	−	GO:0004252: serine-type endopeptidase activity
FBgn0144045	FBgn0050418	nord	1.18836	0.00778412	GO:0007611: learning or memory GO:0008355: olfactory learning	−	−
FBgn0141231	FBgn0050463	Pgant9	2.79705	0.00978027	GO:0006493: protein O-linked glycosylation GO:0032504: multicellular organism reproduction	GO:0000139: Golgi membrane GO:0005794: Golgi apparatus GO:0005829: cytosol GO:0016021: integral component of membrane GO:0031985: Golgi cisterna	GO:0004653: polypeptide N-acetylgalactosaminyltransferase activity GO:0030246: carbohydrate binding GO:0046872: metal ion binding
FBgn0143554	FBgn0050503	CG30503	2.32288	0.00207851	GO:0006644: phospholipid metabolic process GO:0050482: arachidonic acid secretion	GO:0005576: extracellular region	GO:0004623: phospholipase A2 activity
FBgn0133506	FBgn0051055	CG31055	1.9787	9.40673e-16	−	−	−
FBgn0145880	FBgn0051121	CG31121	2.09629	0.00650884	−	GO:0005886: plasma membrane GO:0016020: membrane GO:0016021: integral component of membrane	GO:0005524: ATP binding GO:0016887: ATPase activity GO:0042626: ATPase activity coupled to transmembrane movement of substances
FBgn0133332	FBgn0051204	CG31204	2.76133	0.000990226	−	−	−
FBgn0147145	FBgn0051469	CG31469	2.57518	0.000313167	GO:0098628: peptidyl-N-phospho-arginine dephosphorylation	GO:0005737: cytoplasm GO:0070062: extracellular exosome	GO:0004725: protein tyrosine phosphatase activity GO:0098627: protein arginine phosphatase activity
FBgn0147443	FBgn0051481	pb	4.52081	0.000303309	GO:0006355: regulation of transcription DNA-templated GO:0007381: specification of segmental identity labial segment GO:0007382: specification of segmental identity maxillary segment GO:0010906: regulation of glucose metabolic process GO:0048728: proboscis development	GO:0005634: nucleus	GO:0003700: transcription factor activity sequence-specific DNA binding GO:0043565: sequence-specific DNA binding
FBgn0147068	FBgn0051528	CG31528	4.72499	0.00234278	−	−	−
FBgn0280396	FBgn0051617	His1:CG31617	3.51272	0.000372437	GO:0006334: nucleosome assembly GO:0006342: chromatin silencing GO:0031057: negative regulation of histone modification GO:0051276: chromosome organization	GO:0000786: nucleosome GO:0000790: nuclear chromatin GO:0005634: nucleus	GO:0003677: DNA binding GO:0031490: chromatin DNA binding
FBgn0140848	FBgn0051660	smog	6.06784	1.89639e-26	GO:0002805: regulation of antimicrobial peptide biosynthetic process GO:0003380: establishment or maintenance of cytoskeleton polarity involved in gastrulation GO:0003384: apical constriction involved in gastrulation GO:0007186: G-protein coupled receptor signaling pathway GO:0010470: regulation of gastrulation GO:0043519: regulation of myosin II filament organization GO:0048383: mesectoderm deve…	GO:0005886: plasma membrane GO:0005887: integral component of plasma membrane	GO:0004930: G-protein coupled receptor activity
FBgn0140021	FBgn0051665	wry	3.36234	0.00170432	GO:0003015: heart process GO:0007219: Notch signaling pathway	GO:0009986: cell surface GO:0016021: integral component of membrane	GO:0005112: Notch binding GO:0005509: calcium ion binding
FBgn0137315	FBgn0051928	CG31928	10.1044	0.000273349	GO:0006508: proteolysis GO:0030163: protein catabolic process	GO:0005615: extracellular space GO:0005764: lysosome GO:0042600: chorion	GO:0004190: aspartic-type endopeptidase activity
FBgn0146530	FBgn0051954	CG31954	8.56197	4.35338e-05	GO:0006508: proteolysis	GO:0005737: cytoplasm	GO:0004252: serine-type endopeptidase activity
FBgn0136468	FBgn0052091	CG32091	1.34782	0.000110058	−	GO:0005886: plasma membrane GO:0016020: membrane GO:0016021: integral component of membrane	GO:0005524: ATP binding GO:0016887: ATPase activity GO:0017127: cholesterol transporter activity GO:0034041: sterol-transporting ATPase activity
FBgn0135149	FBgn0052183	Ccn	4.62688	1.38442e-08	GO:0007155: cell adhesion GO:0007165: signal transduction GO:0007267: cell-cell signaling GO:0022008: neurogenesis GO:0060548: negative regulation of cell death	GO:0005578: proteinaceous extracellular matrix	GO:0005178: integrin binding GO:0008201: heparin binding
FBgn0134715	FBgn0052277	CG32277	7.16428	0.00145533	GO:0006508: proteolysis	−	GO:0004252: serine-type endopeptidase activity
FBgn0134951	FBgn0052369	CG32369	1.03198	0.000110886	GO:0006508: proteolysis	−	GO:0004176: ATP-dependent peptidase activity GO:0008270: zinc ion binding
FBgn0280690	FBgn0052600	dpr8	3.08446	0.00883706	GO:0007606: sensory perception of chemical stimulus GO:0050808: synapse organization	GO:0005887: integral component of plasma membrane	−
FBgn0138938	FBgn0052638	CG32638	-1.26092	8.44595e-05	GO:0038166: angiotensin-activated signaling pathway	GO:0016021: integral component of membrane	−
FBgn0137222	FBgn0052677	X11Lbeta	-3.3944	6.15276e-11	GO:0072657: protein localization to membrane	−	−
FBgn0137219	FBgn0052704	Ir8a	2.16365	4.39078e-06	GO:0006811: ion transport GO:0010034: response to acetate GO:0010157: response to chlorate GO:0019226: transmission of nerve impulse GO:0042048: olfactory behavior GO:0050850: positive regulation of calcium-mediated signaling GO:0050907: detection of chemical stimulus involved in sensory perception GO:0050911: detection of chemical stimulus involved in sensory perception of smell GO:0071311: cell…	GO:0005886: plasma membrane GO:0005887: integral component of plasma membrane GO:0016021: integral component of membrane GO:0032590: dendrite membrane GO:0043235: receptor complex GO:0071683: sensory dendrite	GO:0004970: ionotropic glutamate receptor activity GO:0004984: olfactory receptor activity GO:0005102: receptor binding GO:0005230: extracellular ligand-gated ion channel activity GO:0005234: extracellular-glutamate-gated ion channel activity GO:0015026: coreceptor activity GO:0015276: ligand-gated ion channel activity GO:0036082: extracellular phenylacetaldehyde-gated ion channel activity
FBgn0140651	FBgn0052832	CG32832	1.57506	2.95172e-06	GO:0006850: mitochondrial pyruvate transport	GO:0005743: mitochondrial inner membrane	−
FBgn0133146	FBgn0053203	CG33203	3.8095	0.00361227	GO:0046331: lateral inhibition	GO:0016021: integral component of membrane	GO:0004872: receptor activity
FBgn0132927	FBgn0053207	pxb	5.37259	0.00320724	GO:0002121: inter-male aggressive behavior GO:0007224: smoothened signaling pathway GO:0007611: learning or memory GO:0007616: long-term memory GO:0008355: olfactory learning GO:0016319: mushroom body development GO:0035207: negative regulation of hemocyte proliferation GO:0048149: behavioral response to ethanol	GO:0016021: integral component of membrane	−
FBgn0136543	FBgn0053263	CG33263	4.37094	0.000184649	GO:0006030: chitin metabolic process	GO:0005576: extracellular region	GO:0008061: chitin binding
FBgn0134352	FBgn0053489	CG33489	5.67878	2.22835e-24	−	−	−
FBgn0143905	FBgn0053680	CG33680	2.92927	0.00390436	GO:0007623: circadian rhythm GO:0032504: multicellular organism reproduction	GO:0005615: extracellular space GO:0016021: integral component of membrane	−
FBgn0140140	FBgn0054003	NimB3	1.02587	0.00620823	GO:0042742: defense response to bacterium GO:0045746: negative regulation of Notch signaling pathway	GO:0005576: extracellular region GO:0016021: integral component of membrane	−
FBgn0142858	FBgn0063492/FBgn0063493/FBgn0063494/FBgn0063495	GstE8/GstE7/GstE6/GstE5	1.00806	4.29122e-05	GO:0006749: glutathione metabolic process	GO:0005737: cytoplasm	GO:0004364: glutathione transferase activity GO:0004602: glutathione peroxidase activity
FBgn0142859	FBgn0063492/FBgn0063493/FBgn0063494/FBgn0063495	GstE8/GstE7/GstE6/GstE5	-1.26147	0.000650949	GO:0006749: glutathione metabolic process	GO:0005737: cytoplasm	GO:0004364: glutathione transferase activity GO:0004602: glutathione peroxidase activity
FBgn0133110	FBgn0066101/FBgn0051092	LpR1/LpR2	1.7832	0.000138927	GO:0006898: receptor-mediated endocytosis	GO:0016021: integral component of membrane	GO:0004872: receptor activity GO:0005509: calcium ion binding
FBgn0146197	FBgn0083963	Nlg3	8.02053	0.00118692	GO:0006909: phagocytosis GO:0007158: neuron cell-cell adhesion GO:0007416: synapse assembly GO:0007528: neuromuscular junction development GO:0022008: neurogenesis GO:0048488: synaptic vesicle endocytosis GO:0050804: modulation of synaptic transmission	GO:0005887: integral component of plasma membrane GO:0009986: cell surface GO:0045202: synapse	GO:0004872: receptor activity GO:0042043: neurexin family protein binding GO:0052689: carboxylic ester hydrolase activity
FBgn0133497	FBgn0085382	CG34353	5.21696	1.66846e-05	GO:0042332: gravitaxis	−	−
FBgn0137857	FBgn0085387	shakB	2.07474	0.000384309	GO:0003254: regulation of membrane depolarization GO:0006811: ion transport GO:0007602: phototransduction GO:0007630: jump response GO:0009416: response to light stimulus GO:0010496: intercellular transport GO:0010644: cell communication by electrical coupling GO:0016264: gap junction assembly GO:0055085: transmembrane transport	GO:0005886: plasma membrane GO:0005921: gap junction GO:0016021: integral component of membrane	GO:0005243: gap junction channel activity GO:0009881: photoreceptor activity
FBgn0141475	FBgn0085397	Fili	-1.52177	0.00381319	GO:0007476: imaginal disc-derived wing morphogenesis GO:0042981: regulation of apoptotic process GO:0048085: adult chitin-containing cuticle pigmentation	GO:0016021: integral component of membrane	−
FBgn0146856	FBgn0085413	CG34384	2.02282	2.17472e-09	GO:0007205: protein kinase C-activating G-protein coupled receptor signaling pathway GO:0016310: phosphorylation GO:0035556: intracellular signal transduction GO:0051259: protein oligomerization	GO:0005622: intracellular GO:0005737: cytoplasm GO:0005768: endosome	GO:0004143: diacylglycerol kinase activity GO:0005524: ATP binding GO:0046872: metal ion binding
FBgn0142597	FBgn0085428	Nox	1.02647	5.76624e-05	GO:0030728: ovulation GO:0042554: superoxide anion generation GO:0045987: positive regulation of smooth muscle contraction GO:0050850: positive regulation of calcium-mediated signaling GO:0055114: oxidation-reduction process	GO:0016021: integral component of membrane	GO:0005509: calcium ion binding GO:0016175: superoxide-generating NADPH oxidase activity
FBgn0134895	FBgn0085447	sif	3.6648	0.000187808	GO:0030036: actin cytoskeleton organization GO:0035023: regulation of Rho protein signal transduction GO:0035556: intracellular signal transduction GO:0043087: regulation of GTPase activity GO:0050770: regulation of axonogenesis GO:0050803: regulation of synapse structure or activity GO:0051491: positive regulation of filopodium assembly	GO:0005622: intracellular GO:0030054: cell junction GO:0045202: synapse	GO:0005057: receptor signaling protein activity GO:0005089: Rho guanyl-nucleotide exchange factor activity GO:0030676: Rac guanyl-nucleotide exchange factor activity
FBgn0134077	FBgn0086265	psd	4.03962	0.00282283	GO:0007305: vitelline membrane formation involved in chorion-containing eggshell formation GO:0032529: follicle cell microvillus organization	GO:0042600: chorion GO:0060388: vitelline envelope	−
FBgn0144822	FBgn0086365	Orct2	1.74883	0.000791282	GO:0007390: germ-band shortening GO:0015695: organic cation transport GO:0030307: positive regulation of cell growth GO:0040018: positive regulation of multicellular organism growth GO:0055085: transmembrane transport	GO:0005887: integral component of plasma membrane GO:0016021: integral component of membrane	GO:0015101: organic cation transmembrane transporter activity GO:0022857: transmembrane transporter activity GO:0022891: substrate-specific transmembrane transporter activity
FBgn0143673	FBgn0086604	side-VIII	9.15484	0.000399993	GO:0046331: lateral inhibition	GO:0016021: integral component of membrane	−
FBgn0143412	FBgn0087011	CG41520	-3.89625	0.000806629	GO:0007171: activation of transmembrane receptor protein tyrosine kinase activity GO:0043066: negative regulation of apoptotic process	GO:0005615: extracellular space	GO:0030297: transmembrane receptor protein tyrosine kinase activator activity
FBgn0137935	FBgn0250869	CG42240	1.82559	0.0011182	−	−	−
FBgn0147404	FBgn0259146	fid	4.96037	4.98928e-11	GO:0002098: tRNA wobble uridine modification GO:0008152: metabolic process GO:0050775: positive regulation of dendrite morphogenesis GO:0050965: detection of temperature stimulus involved in sensory perception of pain	GO:0005634: nucleus GO:0005737: cytoplasm	GO:0000049: tRNA binding GO:0008168: methyltransferase activity GO:0008198: ferrous iron binding GO:0016300: tRNA (uracil) methyltransferase activity GO:0016706: oxidoreductase activity acting on paired donors with incorporation or reduction of molecular oxygen 2-oxoglutarate as one donor and incorporation of one atom each of oxygen into both donors
FBgn0135041	FBgn0259163	CG42268	1.28606	0.00994248	GO:0007476: imaginal disc-derived wing morphogenesis	−	−
FBgn0280305	FBgn0259224	CG42324	3.95575	1.38697e-07	−	−	−
FBgn0133692	FBgn0259231	CCKLR-17D1	4.58503	0.00463372	GO:0007186: G-protein coupled receptor signaling pathway GO:0007204: positive regulation of cytosolic calcium ion concentration GO:0007218: neuropeptide signaling pathway GO:0007528: neuromuscular junction development GO:0008344: adult locomotory behavior GO:0008345: larval locomotory behavior GO:0033555: multicellular organismal response to stress	GO:0005887: integral component of plasma membrane GO:0016021: integral component of membrane GO:0043025: neuronal cell body GO:0043195: terminal bouton	GO:0004930: G-protein coupled receptor activity GO:0004951: cholecystokinin receptor activity GO:0008188: neuropeptide receptor activity GO:0015054: gastrin receptor activity
FBgn0146750	FBgn0259233	CG42331	7.31461	0.0063286	GO:0006979: response to oxidative stress GO:0055114: oxidation-reduction process	−	GO:0004601: peroxidase activity GO:0020037: heme binding
FBgn0281019	FBgn0259733	tal-AA	2.46925	0.0049274	GO:0002009: morphogenesis of an epithelium GO:0007015: actin filament organization GO:0007275: multicellular organism development	GO:0005634: nucleus GO:0005737: cytoplasm	−
FBgn0140137	FBgn0259896	NimC1	1.26846	0.000646601	GO:0006909: phagocytosis GO:0042742: defense response to bacterium	GO:0005886: plasma membrane GO:0016021: integral component of membrane	−
FBgn0136881	FBgn0259927	CG42450	2.11283	0.00010761	GO:0007186: G-protein coupled receptor signaling pathway GO:0035556: intracellular signal transduction	GO:0005737: cytoplasm GO:0005834: heterotrimeric G-protein complex GO:0005886: plasma membrane	GO:0004871: signal transducer activity GO:0005096: GTPase activator activity
FBgn0136562	FBgn0260233	CG42507	1.28311	0.00153829	−	−	−
FBgn0142953	FBgn0260392	CG42518	1.06235	7.66785e-09	−	GO:0016592: mediator complex	−
FBgn0141304	FBgn0260499	qvr	1.52736	0.000575194	GO:0030431: sleep GO:0032222: regulation of synaptic transmission cholinergic GO:0045187: regulation of circadian sleep/wake cycle sleep GO:0045837: negative regulation of membrane potential GO:0045938: positive regulation of circadian sleep/wake cycle sleep GO:0048511: rhythmic process GO:1903049: negative regulation of acetylcholine-gated cation channel activity GO:1903818: positive regulation …	GO:0005886: plasma membrane GO:0008076: voltage-gated potassium channel complex GO:0009897: external side of plasma membrane GO:0031225: anchored component of membrane	GO:0034235: GPI anchor binding
FBgn0141338	FBgn0260866	dnr1	1.18196	0.00286801	GO:0002814: negative regulation of biosynthetic process of antibacterial peptides active against Gram-negative bacteria GO:0007476: imaginal disc-derived wing morphogenesis GO:0016567: protein ubiquitination GO:0030431: sleep GO:0042787: protein ubiquitination involved in ubiquitin-dependent protein catabolic process	GO:0005856: cytoskeleton	GO:0004842: ubiquitin-protein transferase activity GO:0008270: zinc ion binding
FBgn0140766	FBgn0260933	rempA	5.51768	3.90689e-12	GO:0007605: sensory perception of sound GO:0035058: nonmotile primary cilium assembly GO:0035721: intraciliary retrograde transport GO:0042384: cilium assembly GO:0060271: cilium morphogenesis	GO:0005930: axoneme GO:0030991: intraciliary transport particle A GO:0031513: nonmotile primary cilium GO:0036064: ciliary basal body	−
FBgn0139649	FBgn0260995	dpr21	11.4044	8.90041e-26	GO:0050808: synapse organization	−	−
FBgn0138722	FBgn0261260	mgl	1.16877	0.0082184	GO:0030100: regulation of endocytosis GO:0040003: chitin-based cuticle development GO:0048082: regulation of adult chitin-containing cuticle pigmentation	GO:0005829: cytosol GO:0005886: plasma membrane GO:0016021: integral component of membrane GO:0016324: apical plasma membrane	GO:0005509: calcium ion binding
FBgn0144550	FBgn0261446	CG13377	1.76896	5.38985e-11	GO:0002121: inter-male aggressive behavior GO:0016319: mushroom body development GO:0042048: olfactory behavior	−	GO:0003858: 3-hydroxybutyrate dehydrogenase activity
FBgn0137320	FBgn0261509	haf	-1.05203	3.80317e-07	GO:0008045: motor neuron axon guidance GO:0019233: sensory perception of pain	GO:0005887: integral component of plasma membrane GO:0016021: integral component of membrane	GO:0005030: neurotrophin receptor activity
FBgn0141429	FBgn0261588	pdm3	6.79042	9.15151e-26	GO:0006351: transcription DNA-templated GO:0006355: regulation of transcription DNA-templated GO:0007409: axonogenesis GO:0007411: axon guidance GO:0007412: axon target recognition GO:0007608: sensory perception of smell	GO:0005634: nucleus	GO:0003677: DNA binding GO:0003700: transcription factor activity sequence-specific DNA binding
FBgn0142655	FBgn0261625	GLS	1.14464	0.00860523	GO:0006537: glutamate biosynthetic process GO:0006541: glutamine metabolic process GO:0006543: glutamine catabolic process GO:0007476: imaginal disc-derived wing morphogenesis	GO:0005739: mitochondrion GO:0005759: mitochondrial matrix	GO:0004359: glutaminase activity
FBgn0142938	FBgn0261698	SLO2	1.49181	9.94897e-08	GO:0006813: potassium ion transport GO:0022008: neurogenesis GO:0048812: neuron projection morphogenesis GO:0071805: potassium ion transmembrane transport	GO:0008076: voltage-gated potassium channel complex GO:0016020: membrane GO:0016021: integral component of membrane	GO:0005228: intracellular sodium activated potassium channel activity GO:0005249: voltage-gated potassium channel activity GO:0015269: calcium-activated potassium channel activity
FBgn0136076	FBgn0261723	Dbx	7.33107	2.97876e-05	GO:0006355: regulation of transcription DNA-templated GO:0007411: axon guidance GO:0048663: neuron fate commitment	GO:0005634: nucleus	GO:0043565: sequence-specific DNA binding
FBgn0144076	FBgn0261800	LanB1	1.27919	0.00593142	GO:0003143: embryonic heart tube morphogenesis GO:0008406: gonad development GO:0016477: cell migration GO:0030198: extracellular matrix organization GO:0033627: cell adhesion mediated by integrin GO:0034446: substrate adhesion-dependent cell spreading GO:0045089: positive regulation of innate immune response GO:0048513: animal organ development GO:0050829: defense response to Gram-negative bacte…	GO:0005604: basement membrane GO:0005605: basal lamina GO:0012505: endomembrane system GO:0031012: extracellular matrix	−
FBgn0134855	FBgn0261801	CG42747	1.69091	6.12023e-07	−	GO:0016021: integral component of membrane	−
FBgn0138599	FBgn0261931	CG42797	1.2411	3.36582e-12	GO:0016567: protein ubiquitination GO:0042787: protein ubiquitination involved in ubiquitin-dependent protein catabolic process	GO:0005634: nucleus GO:0005737: cytoplasm	GO:0004842: ubiquitin-protein transferase activity GO:0016874: ligase activity GO:0061630: ubiquitin protein ligase activity
FBgn0134088	FBgn0261953	TfAP-2	7.83417	4.05349e-05	GO:0000122: negative regulation of transcription from RNA polymerase II promoter GO:0002121: inter-male aggressive behavior GO:0007480: imaginal disc-derived leg morphogenesis GO:0007485: imaginal disc-derived male genitalia development GO:0008049: male courtship behavior GO:0008343: adult feeding behavior GO:0008344: adult locomotory behavior GO:0016348: imaginal disc-derived leg joint morphogen…	GO:0005634: nucleus	GO:0000977: RNA polymerase II regulatory region sequence-specific DNA binding GO:0000981: RNA polymerase II transcription factor activity sequence-specific DNA binding GO:0003700: transcription factor activity sequence-specific DNA binding GO:0043565: sequence-specific DNA binding
FBgn0133185	FBgn0262029	d	-2.8143	0.00132164	GO:0001736: establishment of planar polarity GO:0008586: imaginal disc-derived wing vein morphogenesis GO:0035218: leg disc development GO:0035220: wing disc development GO:0042067: establishment of ommatidial planar polarity GO:0045572: positive regulation of imaginal disc growth GO:0045927: positive regulation of growth	GO:0005737: cytoplasm GO:0016459: myosin complex	GO:0000146: microfilament motor activity GO:0000166: nucleotide binding GO:0003774: motor activity GO:0005515: protein binding GO:0005524: ATP binding GO:0016887: ATPase activity GO:0032947: protein complex scaffold GO:0042623: ATPase activity coupled GO:0051015: actin filament binding
FBgn0146359	FBgn0262562	CG43102	-1.88332	0.000853941	GO:0035025: positive regulation of Rho protein signal transduction	−	GO:0005089: Rho guanyl-nucleotide exchange factor activity
FBgn0146305	FBgn0262617	Nuak1	1.20306	7.89879e-21	GO:0006468: protein phosphorylation	GO:0005634: nucleus GO:0005737: cytoplasm	GO:0004674: protein serine/threonine kinase activity GO:0005198: structural molecule activity GO:0005524: ATP binding
FBgn0136074	FBgn0262624	Tmhs	1.61253	2.20976e-05	GO:0007605: sensory perception of sound	GO:0016021: integral component of membrane	−
FBgn0141100	FBgn0263029	CG43324	4.69247	1.39401e-35	GO:0007186: G-protein coupled receptor signaling pathway	GO:0005834: heterotrimeric G-protein complex	GO:0004871: signal transducer activity
FBgn0145108	FBgn0263048	Gpdh3	-1.51993	2.73599e-12	GO:0005975: carbohydrate metabolic process GO:0006072: glycerol-3-phosphate metabolic process GO:0046168: glycerol-3-phosphate catabolic process GO:0055114: oxidation-reduction process	GO:0005829: cytosol GO:0009331: glycerol-3-phosphate dehydrogenase complex	GO:0004367: glycerol-3-phosphate dehydrogenase [NAD+] activity GO:0042803: protein homodimerization activity GO:0051287: NAD binding
FBgn0139607	FBgn0263131	CG43373	-2.9472	2.15221e-12	GO:0006171: cAMP biosynthetic process GO:0007189: adenylate cyclase-activating G-protein coupled receptor signaling pathway GO:0007193: adenylate cyclase-inhibiting G-protein coupled receptor signaling pathway GO:0019933: cAMP-mediated signaling GO:0035556: intracellular signal transduction	GO:0005622: intracellular GO:0005886: plasma membrane GO:0016021: integral component of membrane	GO:0000166: nucleotide binding GO:0004016: adenylate cyclase activity
FBgn0134246	FBgn0263199	Galk	1.04912	1.73119e-07	GO:0006012: galactose metabolic process GO:0046835: carbohydrate phosphorylation	GO:0005737: cytoplasm GO:0016020: membrane GO:0070062: extracellular exosome	GO:0004335: galactokinase activity GO:0005524: ATP binding
FBgn0145075	FBgn0263236	SP1029	3.513	5.55618e-21	GO:0006508: proteolysis GO:0043171: peptide catabolic process GO:0046331: lateral inhibition	GO:0005737: cytoplasm GO:0005886: plasma membrane	GO:0004046: aminoacylase activity GO:0008237: metallopeptidase activity GO:0008270: zinc ion binding GO:0042277: peptide binding GO:0070006: metalloaminopeptidase activity
FBgn0135693	FBgn0263930	dally	1.41538	0.000220793	GO:0007409: axonogenesis GO:0007472: wing disc morphogenesis GO:0007476: imaginal disc-derived wing morphogenesis GO:0007480: imaginal disc-derived leg morphogenesis GO:0008045: motor neuron axon guidance GO:0008052: sensory organ boundary specification GO:0008101: decapentaplegic signaling pathway GO:0008407: chaeta morphogenesis GO:0008586: imaginal disc-derived wing vein morphogenesis GO:00160…	GO:0005578: proteinaceous extracellular matrix GO:0005886: plasma membrane GO:0009986: cell surface GO:0016020: membrane GO:0031225: anchored component of membrane GO:0098595: perivitelline space	GO:0005515: protein binding GO:0043395: heparan sulfate proteoglycan binding
FBgn0135965	FBgn0263973	jv	2.82103	0.00761015	GO:0008407: chaeta morphogenesis GO:0030046: parallel actin filament bundle assembly	GO:0032432: actin filament bundle	−
FBgn0147517	FBgn0264005	Hmx	4.93452	0.00517976	GO:0006351: transcription DNA-templated GO:0006355: regulation of transcription DNA-templated GO:0007399: nervous system development GO:0030154: cell differentiation GO:0045892: negative regulation of transcription DNA-templated	GO:0005634: nucleus	GO:0003677: DNA binding GO:0043565: sequence-specific DNA binding
FBgn0139512	FBgn0264272	mwh	2.08126	1.30882e-06	GO:0001736: establishment of planar polarity GO:0007476: imaginal disc-derived wing morphogenesis GO:0016055: Wnt signaling pathway GO:0030036: actin cytoskeleton organization GO:0030837: negative regulation of actin filament polymerization GO:0035317: imaginal disc-derived wing hair organization GO:0035320: imaginal disc-derived wing hair site selection	−	GO:0003779: actin binding GO:0005515: protein binding GO:0017048: Rho GTPase binding
FBgn0133488	FBgn0264490	Eip93F	-1.70472	0.000627102	GO:0006911: phagocytosis engulfment GO:0006914: autophagy GO:0006919: activation of cysteine-type endopeptidase activity involved in apoptotic process GO:0008628: hormone-mediated apoptotic signaling pathway GO:0035071: salivary gland cell autophagic cell death GO:0035072: ecdysone-mediated induction of salivary gland cell autophagic cell death GO:0035096: larval midgut cell programmed cell death…	GO:0005634: nucleus GO:0005700: polytene chromosome GO:0035327: transcriptionally active chromatin	GO:0003677: DNA binding
FBgn0134064	FBgn0264908	pHCl-1	3.27297	2.43656e-07	GO:0006821: chloride transport GO:0022008: neurogenesis	GO:0005886: plasma membrane GO:0016021: integral component of membrane	GO:0005230: extracellular ligand-gated ion channel activity GO:0005254: chloride channel activity GO:0008068: extracellular-glutamate-gated chloride channel activity
FBgn0138801	FBgn0264954	fd3F	2.70929	2.13536e-05	GO:0006351: transcription DNA-templated GO:0006355: regulation of transcription DNA-templated GO:0019233: sensory perception of pain GO:0048813: dendrite morphogenesis	GO:0005634: nucleus	GO:0000976: transcription regulatory region sequence-specific DNA binding GO:0000981: RNA polymerase II transcription factor activity sequence-specific DNA binding GO:0003700: transcription factor activity sequence-specific DNA binding GO:0043565: sequence-specific DNA binding
FBgn0143157	FBgn0265045	Strn-Mlck	1.05957	5.04868e-05	GO:0006468: protein phosphorylation GO:0010906: regulation of glucose metabolic process	GO:0005875: microtubule associated complex	GO:0004674: protein serine/threonine kinase activity GO:0004683: calmodulin-dependent protein kinase activity GO:0004687: myosin light chain kinase activity GO:0005200: structural constituent of cytoskeleton GO:0005524: ATP binding
FBgn0147001	FBgn0265274	Inx3	1.09748	1.17878e-17	GO:0006811: ion transport GO:0007391: dorsal closure GO:0010496: intercellular transport	GO:0005737: cytoplasm GO:0005886: plasma membrane GO:0005921: gap junction GO:0016021: integral component of membrane GO:0016327: apicolateral plasma membrane GO:0016328: lateral plasma membrane	GO:0005243: gap junction channel activity
FBgn0136388	FBgn0266709	Zmynd10	2.59965	0.00110986	GO:0007605: sensory perception of sound GO:0019230: proprioception GO:0030317: sperm motility GO:0035082: axoneme assembly GO:0036158: outer dynein arm assembly GO:0044458: motile cilium assembly	GO:0005737: cytoplasm GO:0005929: cilium GO:0043025: neuronal cell body	GO:0008270: zinc ion binding
FBgn0132914	FBgn0266758	Esyt2	1.1351	0.00139038	GO:0016079: synaptic vesicle exocytosis GO:0046907: intracellular transport	GO:0005783: endoplasmic reticulum GO:0005887: integral component of plasma membrane GO:0008021: synaptic vesicle GO:0016021: integral component of membrane	GO:0005544: calcium-dependent phospholipid binding
FBgn0133441	FBgn0267336	Glut4EF	1.04736	0.00387591	GO:0007476: imaginal disc-derived wing morphogenesis GO:0008643: carbohydrate transport	GO:0016021: integral component of membrane	GO:0046872: metal ion binding
FBgn0143602	FBgn0267486	Ptp36E	1.84353	0.0044321	GO:0006470: protein dephosphorylation	−	GO:0004725: protein tyrosine phosphatase activity
FBgn0133284	FBgn0283427	FASN1	1.23319	9.95721e-07	−	−	−
FBgn0137854	FBgn0283652	Rpp30	1.71265	6.59336e-07	−	−	−
FBgn0132809	−	−	10.0367	0.00078913	−	−	−
FBgn0134583	−	−	2.06728	0.00157528	−	−	−
FBgn0134609	−	−	2.76224	0.000220793	−	−	−
FBgn0135020	−	−	-7.60346	0.0036126	−	−	−
FBgn0135679	−	−	7.4992	0.0025982	GO:0007275: multicellular organism development	GO:0042600: chorion	−
FBgn0135681	−	−	1.04466	4.04284e-05	GO:0007275: multicellular organism development	GO:0042600: chorion	−
FBgn0135704	−	−	1.45838	0.00456176	−	−	GO:0016491: oxidoreductase activity
FBgn0136821	−	−	3.59349	7.54635e-21	GO:0006457: protein folding	−	GO:0003755: peptidyl-prolyl cis-trans isomerase activity
FBgn0136908	−	−	2.86795	0.000750522	−	−	GO:0000166: nucleotide binding GO:0003676: nucleic acid binding
FBgn0137010	−	−	4.05967	0.00174233	−	−	−
FBgn0137415	−	−	7.50382	0.00539242	−	−	−
FBgn0137746	−	−	1.64571	0.00350798	−	−	−
FBgn0138371	−	−	11.1254	3.31132e-10	−	−	GO:0004181: metallocarboxypeptidase activity GO:0008270: zinc ion binding
FBgn0138427	−	−	11.811	4.3529e-06	−	−	−
FBgn0138475	−	−	-2.05164	0.00377207	−	−	GO:0000166: nucleotide binding GO:0003676: nucleic acid binding
FBgn0139033	−	−	7.34729	0.00132198	−	−	−
FBgn0139147	−	−	6.94436	4.07213e-12	−	−	−
FBgn0139450	−	−	1.84207	0.00017406	−	−	−
FBgn0139691	−	−	9.77658	5.55541e-07	GO:0007018: microtubule-based movement	GO:0005868: cytoplasmic dynein complex	−
FBgn0140007	−	−	-1.17091	3.67238e-08	−	−	−
FBgn0140044	−	−	-1.31359	0.00313263	−	−	GO:0003676: nucleic acid binding GO:0046872: metal ion binding
FBgn0140061	−	−	2.43477	1.26974e-13	−	−	−
FBgn0140172	−	−	1.47481	3.85945e-06	GO:0006810: transport	GO:0016021: integral component of membrane	−
FBgn0140288	−	−	2.01308	0.00334481	−	GO:0005576: extracellular region	GO:0008201: heparin binding
FBgn0140517	−	−	6.1917	4.13705e-08	−	−	GO:0004252: serine-type endopeptidase activity
FBgn0140645	−	−	8.8879	2.68481e-05	−	−	GO:0004222: metalloendopeptidase activity GO:0008270: zinc ion binding
FBgn0140982	−	−	4.45655	0.0063286	−	−	−
FBgn0141091	−	−	1.14253	0.000963986	−	−	GO:0004252: serine-type endopeptidase activity
FBgn0141552	−	−	3.40942	3.65289e-08	GO:0009058: biosynthetic process	−	GO:0016779: nucleotidyltransferase activity
FBgn0141904	−	−	3.78838	9.662e-05	−	GO:0016021: integral component of membrane	−
FBgn0142026	−	−	2.22106	1.70035e-12	−	−	GO:0016491: oxidoreductase activity GO:0046872: metal ion binding
FBgn0142069	−	−	-2.95298	0.00723542	−	−	GO:0010181: FMN binding GO:0016491: oxidoreductase activity
FBgn0142259	−	−	2.73549	0.000987999	−	GO:0016021: integral component of membrane	−
FBgn0143041	−	−	2.38794	1.67781e-12	−	GO:0016021: integral component of membrane	−
FBgn0143417	−	−	1.4823	4.35025e-09	−	−	GO:0008270: zinc ion binding
FBgn0144023	−	−	4.3815	2.24616e-11	−	−	GO:0003924: GTPase activity GO:0005525: GTP binding
FBgn0144085	−	−	1.60155	1.84369e-05	−	−	−
FBgn0144176	−	−	5.0236	0.00026674	−	−	−
FBgn0144620	−	−	10.3972	0.000187073	GO:0006629: lipid metabolic process	GO:0005576: extracellular region	GO:0008970: phosphatidylcholine 1-acylhydrolase activity GO:0052739: phosphatidylserine 1-acylhydrolase activity GO:0052740: 1-acyl-2-lysophosphatidylserine acylhydrolase activity
FBgn0145003	−	−	-1.10399	0.0097996	GO:0033566: gamma-tubulin complex localization	GO:0008274: gamma-tubulin ring complex	−
FBgn0145302	−	−	9.77796	2.75218e-07	−	−	GO:0004222: metalloendopeptidase activity GO:0008270: zinc ion binding
FBgn0145745	−	−	3.30147	0.000277253	GO:0006520: cellular amino acid metabolic process	GO:0005737: cytoplasm	GO:0004046: aminoacylase activity GO:0008237: metallopeptidase activity GO:0046872: metal ion binding
FBgn0146323	−	−	1.53943	0.00295426	GO:0009072: aromatic amino acid family metabolic process	GO:0005737: cytoplasm	GO:0003824: catalytic activity
FBgn0146428	−	−	8.51477	5.35199e-05	−	−	GO:0004721: phosphoprotein phosphatase activity
FBgn0146583	−	−	-1.16427	5.33766e-06	−	−	−
FBgn0147000	−	−	6.74524	1.0001e-49	GO:0006260: DNA replication GO:0006281: DNA repair GO:0006310: DNA recombination	GO:0005634: nucleus	GO:0003677: DNA binding
FBgn0253440	−	−	1.51613	4.96444e-16	−	−	−
FBgn0280233	−	−	2.97998	0.00978027	−	−	−
FBgn0280256	−	−	5.46098	1.11283e-11	GO:0006313: transposition DNA-mediated	−	GO:0004803: transposase activity
FBgn0280258	−	−	4.57154	0.00840472	−	GO:0016021: integral component of membrane	−
FBgn0280285	−	−	4.89832	0.000222623	−	−	−
FBgn0280326	−	−	5.79325	1.24036e-10	−	−	−
FBgn0280338	−	−	1.08106	9.80983e-05	GO:0007165: signal transduction	GO:0005856: cytoskeleton	−
FBgn0280358	−	−	3.52998	5.44151e-08	−	−	−
FBgn0280381	−	−	4.35274	2.94198e-08	−	−	−
FBgn0280434	−	−	1.66312	0.00123154	−	−	−
FBgn0280630	−	−	1.69894	9.33894e-08	−	GO:0016021: integral component of membrane	−
FBgn0280635	−	−	7.60818	0.00012833	−	−	−
FBgn0280658	−	−	2.17037	2.91237e-05	−	GO:0016021: integral component of membrane	−
FBgn0280677	−	−	1.25786	0.00135452	−	−	−
FBgn0280719	−	−	2.06842	0.00393792	−	−	GO:0003676: nucleic acid binding
FBgn0280812	−	−	3.99283	0.00972851	−	−	−
FBgn0280854	−	−	1.967	3.65974e-18	−	−	−
FBgn0280865	−	−	2.68197	0.00208327	−	−	−
FBgn0280879	−	−	7.69825	0.00996072	−	−	−
FBgn0280899	−	−	9.17559	5.26287e-07	−	−	GO:0004252: serine-type endopeptidase activity
FBgn0280906	−	−	9.22415	5.50305e-06	−	−	GO:0004252: serine-type endopeptidase activity
FBgn0281171	−	−	9.75603	2.10105e-07	−	−	−
FBgn0281226	−	−	4.72336	4.74528e-05	−	GO:0016021: integral component of membrane	−
FBgn0281280	−	−	5.68206	5.6689e-05	−	−	−
FBgn0281333	−	−	2.46567	0.00276322	−	−	−
FBgn0281499	−	−	9.6736	1.64436e-07	−	−	GO:0004252: serine-type endopeptidase activity
FBgn0281564	−	−	7.50227	0.00286801	−	GO:0005576: extracellular region	GO:0052689: carboxylic ester hydrolase activity
FBgn0281567	−	−	5.63977	3.28555e-09	−	−	−
FBgn0281636	−	−	3.42708	0.00115971	GO:0007156: homophilic cell adhesion via plasma membrane adhesion molecules	GO:0005886: plasma membrane GO:0016021: integral component of membrane	GO:0005509: calcium ion binding
FBgn0281724	−	−	6.87884	4.47768e-13	−	−	−

## Sheet: Supplementary Table S3
Supplementary Table S3. DEG between D. arizonae and D. m. wrigleyi ovaries. Genes selected are those presenting log2(FC) ≥ |1| p-value adjusted ≤ 0.01.
D. arizonae x D. m. wrigleyi					Data from: Functional Annotation Tool DAVID Bioinformatics Resources 6.8, NIAID/NIH
FBgn D. mojavensis	FBgn D. melanogaster	Gene Symbol	log2(FoldChange)	p-value adjusted	Biological Process	Cellular Component	Molecular function
FBgn0146478	FBgn0000014	abd-A	2,52	2,81E-11	GO:0006355: regulation of transcription DNA-templated GO:0006915: apoptotic process GO:0007280: pole cell migration GO:0007399: nervous system development GO:0007400: neuroblast fate determination GO:0007422: peripheral nervous system development GO:0007	GO:0005634: nucleus GO:0005667: transcription factor complex	GO:0003700: transcription factor activity sequence-specific DNA binding GO:0003705: transcription factor activity RNA polymerase II distal enhancer sequence-specific binding GO:0043565: sequence-specific DNA binding
FBgn0142448	FBgn0000044/FBgn0000046/FBgn0000047	Act57B/Act87E/Act88F	1.40182	0.00191153	GO:0000281: mitotic cytokinesis GO:0007010: cytoskeleton organization GO:0007507: heart development GO:0050807: regulation of synapse organization GO:0051297: centrosome organization GO:0051533: positive regulation of NFAT protein import into nucleus GO:0098529: neuromuscular junction development skeletal muscle fiber	GO:0005737: cytoplasm GO:0005875: microtubule associated complex GO:0005884: actin filament GO:0005886: plasma membrane	GO:0005200: structural constituent of cytoskeleton GO:0005524: ATP binding
FBgn0147062	FBgn0000044/FBgn0000046/FBgn0000047	Act57B/Act87E/Act88F	1.77567	0.00411594	GO:0000281: mitotic cytokinesis GO:0007010: cytoskeleton organization GO:0007507: heart development GO:0050807: regulation of synapse organization GO:0051297: centrosome organization GO:0051533: positive regulation of NFAT protein import into nucleus GO:0098529: neuromuscular junction development skeletal muscle fiber	GO:0005737: cytoplasm GO:0005875: microtubule associated complex GO:0005884: actin filament GO:0005886: plasma membrane	GO:0005200: structural constituent of cytoskeleton GO:0005524: ATP binding
FBgn0012566	FBgn0000055	Adh	-1.85826	1.86227e-16	GO:0006066: alcohol metabolic process GO:0006067: ethanol metabolic process GO:0006069: ethanol oxidation GO:0006117: acetaldehyde metabolic process GO:0046164: alcohol catabolic process GO:0048149: behavioral response to ethanol	GO:0005811: lipid particle GO:0005829: cytosol GO:0005875: microtubule associated complex GO:0043234: protein complex	GO:0004022: alcohol dehydrogenase (NAD) activity GO:0008774: acetaldehyde dehydrogenase (acetylating) activity GO:0042803: protein homodimerization activity
FBgn0136532	FBgn0000100	RpLP0	1.08364	2.60617e-07	GO:0002181: cytoplasmic translation GO:0006281: DNA repair GO:0042254: ribosome biogenesis	GO:0005634: nucleus GO:0005840: ribosome GO:0022625: cytosolic large ribosomal subunit GO:0022626: cytosolic ribosome GO:0030687: preribosome large subunit precursor	GO:0003735: structural constituent of ribosome GO:0003906: DNA-(apurinic or apyrimidinic site) lyase activity GO:0016829: lyase activity GO:0070180: large ribosomal subunit rRNA binding
FBgn0136122	FBgn0000414	Dab	-2.23977	7.86702e-16	GO:0007349: cellularization GO:0007391: dorsal closure GO:0008045: motor neuron axon guidance GO:0022008: neurogenesis GO:0032502: developmental process GO:0042051: compound eye photoreceptor development GO:0045500: sevenless signaling pathway GO:0048488: synaptic vesicle endocytosis GO:0072583: clathrin-mediated endocytosis	GO:0005737: cytoplasm GO:0030424: axon GO:0045202: synapse	GO:0005118: sevenless binding GO:0005515: protein binding GO:0017124: SH3 domain binding GO:0042169: SH2 domain binding
FBgn0142918	FBgn0000464	Lar	2.05665	5.28187e-09	GO:0001700: embryonic development via the syncytial blastoderm GO:0006470: protein dephosphorylation GO:0007155: cell adhesion GO:0007283: spermatogenesis GO:0007399: nervous system development GO:0007411: axon guidance GO:0007412: axon target recognition GO:0008045: motor neuron axon guidance GO:0008360: regulation of cell shape GO:0008594: photoreceptor cell morphogenesis GO:0031290: retinal ga…	GO:0005875: microtubule associated complex GO:0005886: plasma membrane GO:0005925: focal adhesion GO:0016021: integral component of membrane GO:0030424: axon	GO:0004725: protein tyrosine phosphatase activity GO:0005001: transmembrane receptor protein tyrosine phosphatase activity GO:0008201: heparin binding GO:0032093: SAM domain binding
FBgn0134058	FBgn0000489	Pka-C3	1.29563	5.56352e-08	GO:0006468: protein phosphorylation GO:0007476: imaginal disc-derived wing morphogenesis	GO:0005952: cAMP-dependent protein kinase complex	GO:0004674: protein serine/threonine kinase activity GO:0004691: cAMP-dependent protein kinase activity GO:0005515: protein binding GO:0005524: ATP binding
FBgn0132993	FBgn0000504	dsx	-1.46908	0.00480122	GO:0000122: negative regulation of transcription from RNA polymerase II promoter GO:0000398: mRNA splicing via spliceosome GO:0006355: regulation of transcription DNA-templated GO:0006357: regulation of transcription from RNA polymerase II promoter GO:0007283: spermatogenesis GO:0007417: central nervous system development GO:0007483: genital disc morphogenesis GO:0007485: imaginal disc-derived ma…	GO:0005634: nucleus	GO:0000987: core promoter proximal region sequence-specific DNA binding GO:0001077: transcriptional activator activity RNA polymerase II core promoter proximal region sequence-specific binding GO:0001078: transcriptional repressor activity RNA polymerase II core promoter proximal region sequence-specific binding GO:0003677: DNA binding GO:0003700: transcription factor activity sequence-specific D…
FBgn0145591	FBgn0000659	fkh	-3.83417	0.00015248	GO:0000122: negative regulation of transcription from RNA polymerase II promoter GO:0001706: endoderm formation GO:0006351: transcription DNA-templated GO:0006357: regulation of transcription from RNA polymerase II promoter GO:0007431: salivary gland development GO:0007435: salivary gland morphogenesis GO:0007439: ectodermal digestive tract development GO:0007443: Malpighian tubule morphogenesis …	GO:0005634: nucleus GO:0005700: polytene chromosome	GO:0000976: transcription regulatory region sequence-specific DNA binding GO:0000981: RNA polymerase II transcription factor activity sequence-specific DNA binding GO:0003700: transcription factor activity sequence-specific DNA binding GO:0008134: transcription factor binding GO:0019904: protein domain specific binding GO:0043565: sequence-specific DNA binding
FBgn0138622	FBgn0000928	fs(1)Yb	2.53678	4.48236e-06	GO:0007281: germ cell development GO:0010526: negative regulation of transposition RNA-mediated GO:0030713: ovarian follicle cell stalk formation GO:0030718: germ-line stem cell population maintenance GO:0042078: germ-line stem cell division GO:0048103: somatic stem cell division GO:0048477: oogenesis	GO:0005737: cytoplasm GO:0070725: Yb body	−
FBgn0134454	FBgn0001134	Grd	-4.76037	0.00897875	GO:0006811: ion transport	GO:0005886: plasma membrane GO:0016021: integral component of membrane GO:0030054: cell junction GO:0034707: chloride channel complex GO:0045202: synapse GO:0045211: postsynaptic membrane	GO:0004890: GABA-A receptor activity GO:0005230: extracellular ligand-gated ion channel activity GO:0005254: chloride channel activity GO:0005261: cation channel activity GO:0015276: ligand-gated ion channel activity GO:0016933: extracellular-glycine-gated ion channel activity GO:0022851: GABA-gated chloride ion channel activity
FBgn0135894	FBgn0001208	Hn	3.52867	0.00065265	GO:0006559: L-phenylalanine catabolic process GO:0006726: eye pigment biosynthetic process GO:0006909: phagocytosis GO:0007616: long-term memory GO:0009072: aromatic amino acid family metabolic process GO:0042427: serotonin biosynthetic process GO:0055114: oxidation-reduction process	GO:0005811: lipid particle	GO:0004505: phenylalanine 4-monooxygenase activity GO:0004510: tryptophan 5-monooxygenase activity GO:0005506: iron ion binding GO:0016597: amino acid binding
FBgn0135842	FBgn0001224	Hsp23	2.956	2.94245e-06	GO:0001666: response to hypoxia GO:0009408: response to heat GO:0009631: cold acclimation GO:0042026: protein refolding GO:0061077: chaperone-mediated protein folding	GO:0005875: microtubule associated complex	GO:0003779: actin binding GO:0005515: protein binding
FBgn0135845	FBgn0001225	Hsp26	-1.32574	2.79971e-09	GO:0008340: determination of adult lifespan GO:0009408: response to heat GO:0009631: cold acclimation GO:0042026: protein refolding GO:0061077: chaperone-mediated protein folding	GO:0005737: cytoplasm GO:0005875: microtubule associated complex	GO:0017022: myosin binding
FBgn0134593	FBgn0001259	in	-5.91194	2.38439e-24	GO:0001736: establishment of planar polarity GO:0001737: establishment of imaginal disc-derived wing hair orientation GO:0035316: non-sensory hair organization	GO:0005737: cytoplasm GO:0005886: plasma membrane	−
FBgn0146485	FBgn0002522	lab	5.27925	4.97982e-12	GO:0001709: cell fate determination GO:0006351: transcription DNA-templated GO:0006355: regulation of transcription DNA-templated GO:0007420: brain development GO:0007494: midgut development GO:0030154: cell differentiation GO:0035284: brain segmentation GO:0045944: positive regulation of transcription from RNA polymerase II promoter GO:0060323: head morphogenesis GO:0090098: positive regulation …	GO:0005634: nucleus	GO:0003700: transcription factor activity sequence-specific DNA binding GO:0003705: transcription factor activity RNA polymerase II distal enhancer sequence-specific binding GO:0035326: enhancer binding GO:0043565: sequence-specific DNA binding GO:0046982: protein heterodimerization activity
FBgn0139832	FBgn0002543	robo2	3.20598	0.000557666	GO:0001764: neuron migration GO:0003151: outflow tract morphogenesis GO:0007411: axon guidance GO:0007419: ventral cord development GO:0007426: tracheal outgrowth open tracheal system GO:0007432: salivary gland boundary specification GO:0008039: synaptic target recognition GO:0008406: gonad development GO:0016319: mushroom body development GO:0022409: positive regulation of cell-cell adhesion GO:…	GO:0016021: integral component of membrane GO:0030424: axon	GO:0004872: receptor activity GO:0042803: protein homodimerization activity
FBgn0143382	FBgn0002565	Lsp2	-4.60595	0.00220563	GO:0008045: motor neuron axon guidance GO:0016201: synaptic target inhibition	GO:0005616: larval serum protein complex GO:0005811: lipid particle	GO:0045735: nutrient reservoir activity
FBgn0133509	FBgn0002772	Mlc1	1.57211	5.03375e-05	GO:0006936: muscle contraction GO:0007498: mesoderm development	GO:0005829: cytosol GO:0005859: muscle myosin complex GO:0016459: myosin complex	GO:0000146: microfilament motor activity GO:0005509: calcium ion binding
FBgn0146103	FBgn0002773	Mlc2	1.74153	7.93007e-07	GO:0003012: muscle system process GO:0030239: myofibril assembly GO:0060361: flight	GO:0016459: myosin complex GO:0030016: myofibril	GO:0005509: calcium ion binding
FBgn0142809	FBgn0002789	Mp20	1.70533	1.07803e-07	GO:0007155: cell adhesion GO:0007520: myoblast fusion GO:0008360: regulation of cell shape GO:1901739: regulation of myoblast fusion	−	GO:0003779: actin binding
FBgn0147600	FBgn0002868	MtnA	2.88145	1.37941e-16	GO:0010038: response to metal ion GO:0055065: metal ion homeostasis	−	GO:0046872: metal ion binding
FBgn0136067	FBgn0003042	Pc	1.27169	4.21761e-16	GO:0006355: regulation of transcription DNA-templated GO:0007385: specification of segmental identity abdomen GO:0007419: ventral cord development GO:0016322: neuron remodeling GO:0016458: gene silencing GO:0022008: neurogenesis GO:0035186: syncytial blastoderm mitotic cell cycle GO:0042060: wound healing GO:0045892: negative regulation of transcription DNA-templated GO:2001229: negative regulati…	GO:0000785: chromatin GO:0005634: nucleus GO:0005725: intercalary heterochromatin GO:0005730: nucleolus GO:0035102: PRC1 complex	GO:0001047: core promoter binding GO:0003682: chromatin binding GO:0035064: methylated histone binding
FBgn0135167	FBgn0003149	Prm	1.1585	0.000185188	GO:0007498: mesoderm development GO:0030239: myofibril assembly	GO:0016459: myosin complex GO:0030016: myofibril GO:0032982: myosin filament	GO:0003774: motor activity
FBgn0142237	FBgn0003174	pwn	-1.79917	2.62839e-07	GO:0008407: chaeta morphogenesis GO:0046331: lateral inhibition	GO:0016021: integral component of membrane	GO:0005509: calcium ion binding
FBgn0139207	FBgn0003366	sev	3.45187	9.04044e-15	GO:0006468: protein phosphorylation GO:0007169: transmembrane receptor protein tyrosine kinase signaling pathway GO:0007465: R7 cell fate commitment GO:0007601: visual perception GO:0008293: torso signaling pathway GO:0008595: anterior/posterior axis specification embryo GO:0018108: peptidyl-tyrosine phosphorylation GO:0042067: establishment of ommatidial planar polarity GO:0045464: R8 cell fate …	GO:0005886: plasma membrane GO:0005887: integral component of plasma membrane	GO:0004713: protein tyrosine kinase activity GO:0004714: transmembrane receptor protein tyrosine kinase activity GO:0005515: protein binding GO:0005524: ATP binding
FBgn0138683	FBgn0003380	Sh	4.37266	1.35531e-08	GO:0001508: action potential GO:0006813: potassium ion transport GO:0007611: learning or memory GO:0007619: courtship behavior GO:0007629: flight behavior GO:0007637: proboscis extension reflex GO:0008345: larval locomotory behavior GO:0009584: detection of visible light GO:0030431: sleep GO:0045187: regulation of circadian sleep/wake cycle sleep GO:0045838: positive regulation of membrane potent…	GO:0008076: voltage-gated potassium channel complex GO:0016021: integral component of membrane	GO:0005249: voltage-gated potassium channel activity GO:0005251: delayed rectifier potassium channel activity GO:0022843: voltage-gated cation channel activity
FBgn0139243	FBgn0003482	spn-D	-1.35963	7.41587e-05	GO:0000730: DNA recombinase assembly GO:0006281: DNA repair GO:0006312: mitotic recombination GO:0007131: reciprocal meiotic recombination GO:0007294: germarium-derived oocyte fate determination GO:0008298: intracellular mRNA localization GO:0009949: polarity specification of anterior/posterior axis GO:0009951: polarity specification of dorsal/ventral axis GO:0009994: oocyte differentiation GO:00…	GO:0000794: condensed nuclear chromosome GO:0005654: nucleoplasm	GO:0000150: recombinase activity GO:0000400: four-way junction DNA binding GO:0003677: DNA binding GO:0003690: double-stranded DNA binding GO:0003697: single-stranded DNA binding GO:0005524: ATP binding GO:0008094: DNA-dependent ATPase activity
FBgn0146692	FBgn0003486/FBgn0086917	spo/spok	1.59702	0.000304486	GO:0001700: embryonic development via the syncytial blastoderm GO:0006697: ecdysone biosynthetic process GO:0007391: dorsal closure GO:0007417: central nervous system development GO:0007494: midgut development GO:0008258: head involution GO:0042335: cuticle development GO:0048477: oogenesis GO:0048566: embryonic digestive tract development GO:0055114: oxidation-reduction process	GO:0005783: endoplasmic reticulum GO:0005789: endoplasmic reticulum membrane GO:0016021: integral component of membrane GO:0031090: organelle membrane	GO:0004497: monooxygenase activity GO:0005506: iron ion binding GO:0016491: oxidoreductase activity GO:0016705: oxidoreductase activity acting on paired donors with incorporation or reduction of molecular oxygen GO:0020037: heme binding
FBgn0138789	FBgn0003517	sta	1.21168	6.88542e-10	GO:0000028: ribosomal small subunit assembly GO:0000447: endonucleolytic cleavage in ITS1 to separate SSU-rRNA from 5.8S rRNA and LSU-rRNA from tricistronic rRNA transcript (SSU-rRNA 5.8S rRNA LSU-rRNA) GO:0000461: endonucleolytic cleavage to generate mature 3'-end of SSU-rRNA from (SSU-rRNA 5.8S rRNA LSU-rRNA) GO:0002181: cytoplasmic translation GO:0006407: rRNA export from nucleus GO:0006412: t…	GO:0005634: nucleus GO:0005840: ribosome GO:0005875: microtubule associated complex GO:0015935: small ribosomal subunit GO:0022626: cytosolic ribosome GO:0022627: cytosolic small ribosomal subunit GO:0030686: 90S preribosome	GO:0003735: structural constituent of ribosome GO:0043022: ribosome binding
FBgn0139327	FBgn0003710	tipE	4.8106	1.17547e-06	GO:0002028: regulation of sodium ion transport GO:0006814: sodium ion transport GO:0034605: cellular response to heat GO:0045433: male courtship behavior veined wing generated song production	GO:0005886: plasma membrane GO:0005887: integral component of plasma membrane	GO:0005248: voltage-gated sodium channel activity GO:0017080: sodium channel regulator activity
FBgn0144051	FBgn0003888	betaTub60D	1.70581	1.93387e-06	GO:0007017: microtubule-based process GO:0007409: axonogenesis GO:0007411: axon guidance GO:0007507: heart development GO:0009416: response to light stimulus GO:0022008: neurogenesis GO:0030537: larval behavior	GO:0005737: cytoplasm GO:0005874: microtubule	GO:0003924: GTPase activity GO:0005200: structural constituent of cytoskeleton GO:0005525: GTP binding
FBgn0147572	FBgn0003890	betaTub97EF	1.11164	0.00505978	GO:0051298: centrosome duplication	GO:0005737: cytoplasm GO:0005874: microtubule	GO:0003924: GTPase activity GO:0005200: structural constituent of cytoskeleton GO:0005525: GTP binding
FBgn0137025	FBgn0003943	Ubi-p63E	2.90638	2.77687e-163	GO:0006909: phagocytosis GO:0006914: autophagy GO:0007141: male meiosis I GO:0007219: Notch signaling pathway GO:0010992: ubiquitin homeostasis GO:0016567: protein ubiquitination GO:0035096: larval midgut cell programmed cell death GO:0048515: spermatid differentiation	GO:0005634: nucleus GO:0005737: cytoplasm GO:0005829: cytosol GO:0005875: microtubule associated complex GO:0016021: integral component of membrane	GO:0031386: protein tag
FBgn0135527	FBgn0003943/FBgn0029856	Ubi-p63E/CG11700	-1.70426	0.000938481	GO:0006909: phagocytosis GO:0006914: autophagy GO:0007141: male meiosis I GO:0007219: Notch signaling pathway GO:0010992: ubiquitin homeostasis GO:0016567: protein ubiquitination GO:0035096: larval midgut cell programmed cell death GO:0048515: spermatid differentiation	GO:0005634: nucleus GO:0005737: cytoplasm GO:0005829: cytosol GO:0005875: microtubule associated complex GO:0016021: integral component of membrane	GO:0031386: protein tag
FBgn0145656	FBgn0004117	Tm2	1.37943	0.000141136	GO:0007507: heart development GO:0060298: positive regulation of sarcomere organization	−	GO:0003779: actin binding
FBgn0142110	FBgn0004168	5-HT1A	-4.01213	2.13353e-10	GO:0002121: inter-male aggressive behavior GO:0007198: adenylate cyclase-inhibiting serotonin receptor signaling pathway GO:0007208: phospholipase C-activating serotonin receptor signaling pathway GO:0007210: serotonin receptor signaling pathway GO:0007268: chemical synaptic transmission GO:0007615: anesthesia-resistant memory GO:0008049: male courtship behavior GO:0045187: regulation of circadia…	GO:0005887: integral component of plasma membrane GO:0016021: integral component of membrane GO:0030425: dendrite	GO:0001586: Gi/o-coupled serotonin receptor activity GO:0004993: G-protein coupled serotonin receptor activity GO:0008227: G-protein coupled amine receptor activity GO:0030594: neurotransmitter receptor activity GO:0051378: serotonin binding
FBgn0138529	FBgn0004169	up	1.23377	0.000579551	GO:0006874: cellular calcium ion homeostasis GO:0006937: regulation of muscle contraction GO:0007005: mitochondrion organization GO:0007498: mesoderm development GO:0030239: myofibril assembly GO:0030240: skeletal muscle thin filament assembly GO:0045214: sarcomere organization GO:0046716: muscle cell cellular homeostasis GO:0048644: muscle organ morphogenesis	GO:0005861: troponin complex GO:0005865: striated muscle thin filament	GO:0005509: calcium ion binding
FBgn0136676	FBgn0004449	Ten-m	1.08847	1.14551e-12	GO:0001745: compound eye morphogenesis GO:0001941: postsynaptic membrane organization GO:0007155: cell adhesion GO:0007274: neuromuscular synaptic transmission GO:0008039: synaptic target recognition GO:0008045: motor neuron axon guidance GO:0008360: regulation of cell shape GO:0016200: synaptic target attraction GO:0019233: sensory perception of pain GO:0022416: chaeta development GO:0031122: cy…	GO:0005578: proteinaceous extracellular matrix GO:0005737: cytoplasm GO:0005886: plasma membrane GO:0005887: integral component of plasma membrane GO:0016021: integral component of membrane GO:0030054: cell junction GO:0031594: neuromuscular junction GO:0043005: neuron projection GO:0043025: neuronal cell body GO:0045211: postsynaptic membrane	GO:0031005: filamin binding GO:0042802: identical protein binding GO:0042803: protein homodimerization activity GO:0046982: protein heterodimerization activity
FBgn0144293	FBgn0004456	mew	1.16295	1.22071e-05	GO:0007015: actin filament organization GO:0007155: cell adhesion GO:0007157: heterophilic cell-cell adhesion via plasma membrane cell adhesion molecules GO:0007160: cell-matrix adhesion GO:0007229: integrin-mediated signaling pathway GO:0007411: axon guidance GO:0007414: axonal defasciculation GO:0007424: open tracheal system development GO:0007426: tracheal outgrowth open tracheal system GO:000…	GO:0005887: integral component of plasma membrane GO:0005925: focal adhesion GO:0008305: integrin complex GO:0009925: basal plasma membrane GO:0016324: apical plasma membrane GO:0016328: lateral plasma membrane	GO:0004872: receptor activity GO:0046982: protein heterodimerization activity GO:0050839: cell adhesion molecule binding GO:0050840: extracellular matrix binding
FBgn0138007	FBgn0004511	dy	4.08813	1.4304e-20	GO:0000902: cell morphogenesis GO:0007476: imaginal disc-derived wing morphogenesis	GO:0016021: integral component of membrane	−
FBgn0142308	FBgn0004512	Mdr49	8.86673	1.10747e-06	GO:0001666: response to hypoxia GO:0006855: drug transmembrane transport GO:0008354: germ cell migration GO:0031427: response to methotrexate GO:0055085: transmembrane transport	GO:0005887: integral component of plasma membrane GO:0016021: integral component of membrane	GO:0005524: ATP binding GO:0008559: xenobiotic-transporting ATPase activity GO:0015238: drug transmembrane transporter activity GO:0042626: ATPase activity coupled to transmembrane movement of substances
FBgn0140855	FBgn0004567	slp2	-8.2562	5.10563e-13	GO:0006351: transcription DNA-templated GO:0006355: regulation of transcription DNA-templated GO:0007367: segment polarity determination	GO:0005634: nucleus	GO:0000981: RNA polymerase II transcription factor activity sequence-specific DNA binding GO:0003700: transcription factor activity sequence-specific DNA binding GO:0043565: sequence-specific DNA binding
FBgn0146576	FBgn0004577	Pxd	-4.37598	3.03299e-06	GO:0006909: phagocytosis GO:0006979: response to oxidative stress GO:0007306: eggshell chorion assembly GO:0022008: neurogenesis GO:0042744: hydrogen peroxide catabolic process GO:0045471: response to ethanol GO:0055114: oxidation-reduction process	GO:0005576: extracellular region GO:0042600: chorion	GO:0004601: peroxidase activity GO:0020037: heme binding GO:0046872: metal ion binding
FBgn0144312	FBgn0004646	ogre	1.47836	1.95872e-38	GO:0006811: ion transport GO:0007602: phototransduction GO:0007632: visual behavior GO:0010496: intercellular transport	GO:0005886: plasma membrane GO:0005921: gap junction GO:0016021: integral component of membrane GO:0016323: basolateral plasma membrane	GO:0005243: gap junction channel activity
FBgn0138045	FBgn0004657	mys	-1.93769	0.00053246	GO:0003344: pericardium morphogenesis GO:0006930: substrate-dependent cell migration cell extension GO:0007015: actin filament organization GO:0007155: cell adhesion GO:0007157: heterophilic cell-cell adhesion via plasma membrane cell adhesion molecules GO:0007160: cell-matrix adhesion GO:0007229: integrin-mediated signaling pathway GO:0007298: border follicle cell migration GO:0007377: germ-band…	GO:0005886: plasma membrane GO:0005887: integral component of plasma membrane GO:0005925: focal adhesion GO:0005927: muscle tendon junction GO:0008305: integrin complex GO:0009925: basal plasma membrane GO:0016021: integral component of membrane GO:0016324: apical plasma membrane GO:0016328: lateral plasma membrane GO:0030425: dendrite GO:0031252: cell leading edge GO:0043034: costamere	GO:0004872: receptor activity GO:0005515: protein binding GO:0046982: protein heterodimerization activity GO:0050839: cell adhesion molecule binding GO:1990430: extracellular matrix protein binding
FBgn0145942	FBgn0004882	orb	1.07467	1.17569e-08	GO:0000578: embryonic axis specification GO:0006378: mRNA polyadenylation GO:0007281: germ cell development GO:0007294: germarium-derived oocyte fate determination GO:0007309: oocyte axis specification GO:0007310: oocyte dorsal/ventral axis specification GO:0007314: oocyte anterior/posterior axis specification GO:0007315: pole plasm assembly GO:0008069: dorsal/ventral axis specification ovarian f…	GO:0005634: nucleus GO:0005737: cytoplasm GO:0030529: intracellular ribonucleoprotein complex GO:0043005: neuron projection GO:0045202: synapse GO:1990124: messenger ribonucleoprotein complex	GO:0000166: nucleotide binding GO:0000900: translation repressor activity nucleic acid binding GO:0003676: nucleic acid binding GO:0003729: mRNA binding GO:0003730: mRNA 3'-UTR binding GO:0005515: protein binding GO:0008135: translation factor activity RNA binding GO:0043022: ribosome binding
FBgn0133946	FBgn0004959	phm	2.5911	5.93875e-13	GO:0001700: embryonic development via the syncytial blastoderm GO:0006697: ecdysone biosynthetic process GO:0007298: border follicle cell migration GO:0048477: oogenesis GO:0055114: oxidation-reduction process	GO:0005783: endoplasmic reticulum GO:0005789: endoplasmic reticulum membrane GO:0016021: integral component of membrane GO:0031090: organelle membrane	GO:0004497: monooxygenase activity GO:0005506: iron ion binding GO:0016705: oxidoreductase activity acting on paired donors with incorporation or reduction of molecular oxygen GO:0020037: heme binding GO:0035302: ecdysteroid 25-hydroxylase activity
FBgn0141084	FBgn0005638	slbo	-2.58929	2.59671e-24	GO:0001708: cell fate specification GO:0006351: transcription DNA-templated GO:0007298: border follicle cell migration GO:0010906: regulation of glucose metabolic process GO:0045944: positive regulation of transcription from RNA polymerase II promoter GO:0046427: positive regulation of JAK-STAT cascade	GO:0005634: nucleus	GO:0000977: RNA polymerase II regulatory region sequence-specific DNA binding GO:0003700: transcription factor activity sequence-specific DNA binding GO:0043565: sequence-specific DNA binding GO:0046982: protein heterodimerization activity
FBgn0135321	FBgn0005775	Con	6.30891	7.07729e-06	GO:0007156: homophilic cell adhesion via plasma membrane adhesion molecules GO:0007413: axonal fasciculation GO:0016200: synaptic target attraction	GO:0005886: plasma membrane GO:0009986: cell surface GO:0031225: anchored component of membrane GO:0031594: neuromuscular junction GO:0044295: axonal growth cone	−
FBgn0132960	FBgn0010222	Nmdmc	1.06008	8.79777e-05	GO:0005975: carbohydrate metabolic process GO:0006730: one-carbon metabolic process GO:0009256: 10-formyltetrahydrofolate metabolic process GO:0009396: folic acid-containing compound biosynthetic process GO:0046653: tetrahydrofolate metabolic process GO:0055114: oxidation-reduction process	GO:0005739: mitochondrion	GO:0000287: magnesium ion binding GO:0004329: formate-tetrahydrofolate ligase activity GO:0004477: methenyltetrahydrofolate cyclohydrolase activity GO:0004487: methylenetetrahydrofolate dehydrogenase (NAD+) activity GO:0004488: methylenetetrahydrofolate dehydrogenase (NADP+) activity GO:0042301: phosphate ion binding
FBgn0143735	FBgn0010226	GstS1	-1.07661	0.000417127	GO:0006749: glutathione metabolic process GO:0006979: response to oxidative stress GO:0008152: metabolic process	GO:0005737: cytoplasm	GO:0004364: glutathione transferase activity GO:0004602: glutathione peroxidase activity
FBgn0143601	FBgn0010228	HmgZ	1.06877	0.000182076	−	GO:0005634: nucleus GO:0005694: chromosome	GO:0003677: DNA binding
FBgn0280797	FBgn0010241	Mdr50	-4.43608	1.30054e-19	GO:0031427: response to methotrexate GO:0055085: transmembrane transport	GO:0016021: integral component of membrane	GO:0005524: ATP binding GO:0042626: ATPase activity coupled to transmembrane movement of substances
FBgn0145967	FBgn0010395	Itgbn	3.05162	6.65057e-05	GO:0006909: phagocytosis GO:0007155: cell adhesion GO:0007157: heterophilic cell-cell adhesion via plasma membrane cell adhesion molecules GO:0007160: cell-matrix adhesion GO:0007229: integrin-mediated signaling pathway GO:0007476: imaginal disc-derived wing morphogenesis GO:0033627: cell adhesion mediated by integrin GO:0035011: melanotic encapsulation of foreign target GO:0042048: olfactory beh…	GO:0008305: integrin complex GO:0016021: integral component of membrane	GO:0004872: receptor activity GO:0046982: protein heterodimerization activity GO:0050839: cell adhesion molecule binding
FBgn0141914	FBgn0010407	Ror	1.1003	1.74075e-06	GO:0006468: protein phosphorylation GO:0007165: signal transduction GO:0007169: transmembrane receptor protein tyrosine kinase signaling pathway GO:0007417: central nervous system development	GO:0005886: plasma membrane GO:0016020: membrane GO:0016021: integral component of membrane	GO:0004713: protein tyrosine kinase activity GO:0004714: transmembrane receptor protein tyrosine kinase activity GO:0005524: ATP binding
FBgn0135239	FBgn0010424	TpnC73F	2.11742	9.54345e-08	−	−	GO:0005509: calcium ion binding
FBgn0140459	FBgn0010520	Bka	1.10331	6.93716e-07	GO:0000462: maturation of SSU-rRNA from tricistronic rRNA transcript (SSU-rRNA 5.8S rRNA LSU-rRNA) GO:0009267: cellular response to starvation GO:0048812: neuron projection morphogenesis	GO:0005730: nucleolus GO:0032040: small-subunit processome	−
FBgn0143075	FBgn0010651	MFS14	1.10492	0.00878656	GO:0001666: response to hypoxia GO:0006820: anion transport GO:0048190: wing disc dorsal/ventral pattern formation GO:0055085: transmembrane transport	GO:0005886: plasma membrane GO:0016021: integral component of membrane	GO:0022857: transmembrane transporter activity
FBgn0139574	FBgn0011653	mas	3.94866	0.000128337	GO:0006508: proteolysis	GO:0005886: plasma membrane	GO:0004252: serine-type endopeptidase activity GO:0008233: peptidase activity GO:0016787: hydrolase activity
FBgn0142569	FBgn0011674	insc	1.01476	0.0072487	GO:0006403: RNA localization GO:0007400: neuroblast fate determination GO:0007422: peripheral nervous system development GO:0007423: sensory organ development GO:0007525: somatic muscle development GO:0008104: protein localization GO:0008105: asymmetric protein localization GO:0008356: asymmetric cell division GO:0009786: regulation of asymmetric cell division GO:0040001: establishment of mitotic…	GO:0005737: cytoplasm GO:0005938: cell cortex GO:0045177: apical part of cell GO:0045179: apical cortex	GO:0005515: protein binding GO:0008093: cytoskeletal adaptor activity
FBgn0140241	FBgn0011722	Tig	-2.84302	1.08644e-21	GO:0006909: phagocytosis GO:0007411: axon guidance GO:0031589: cell-substrate adhesion GO:0033627: cell adhesion mediated by integrin GO:0033628: regulation of cell adhesion mediated by integrin GO:0034446: substrate adhesion-dependent cell spreading GO:0072499: photoreceptor cell axon guidance	GO:0005578: proteinaceous extracellular matrix GO:0005604: basement membrane GO:0031012: extracellular matrix	GO:0005178: integrin binding
FBgn0137224	FBgn0011761	dhd	-1.1083	7.10285e-21	GO:0000103: sulfate assimilation GO:0006457: protein folding GO:0006662: glycerol ether metabolic process GO:0006974: cellular response to DNA damage stimulus GO:0007143: female meiotic division GO:0034599: cellular response to oxidative stress GO:0045454: cell redox homeostasis GO:0060322: head development	GO:0005623: cell GO:0005634: nucleus GO:0005739: mitochondrion	GO:0015035: protein disulfide oxidoreductase activity GO:0015036: disulfide oxidoreductase activity GO:0016671: oxidoreductase activity acting on a sulfur group of donors disulfide as acceptor
FBgn0146542	FBgn0011770	Gip	1.12869	5.02648e-10	GO:0046487: glyoxylate metabolic process	GO:0005576: extracellular region	GO:0008903: hydroxypyruvate isomerase activity
FBgn0135393	FBgn0012037	Ance	1.83651	0.00546738	GO:0006508: proteolysis GO:0007289: spermatid nucleus differentiation GO:0007291: sperm individualization GO:0007552: metamorphosis GO:0009609: response to symbiotic bacterium	GO:0005615: extracellular space GO:0016020: membrane	GO:0004180: carboxypeptidase activity GO:0008237: metallopeptidase activity GO:0008241: peptidyl-dipeptidase activity GO:0046872: metal ion binding
FBgn0140117	FBgn0013433	beat-Ia	4.11987	1.87575e-08	GO:0001746: Bolwig's organ morphogenesis GO:0007157: heterophilic cell-cell adhesion via plasma membrane cell adhesion molecules GO:0007411: axon guidance GO:0007415: defasciculation of motor neuron axon GO:0008045: motor neuron axon guidance GO:0016198: axon choice point recognition	GO:0005576: extracellular region	−
FBgn0139771	FBgn0014033/FBgn0020377	Sr-CI/Sr-CII	1.22315	0.000811359	GO:0006909: phagocytosis GO:0006955: immune response GO:0009617: response to bacterium GO:0050829: defense response to Gram-negative bacterium	GO:0016020: membrane GO:0016021: integral component of membrane	GO:0005044: scavenger receptor activity GO:0030247: polysaccharide binding
FBgn0133097	FBgn0014135	bnl	-1.50471	0.00491229	GO:0000187: activation of MAPK activity GO:0001763: morphogenesis of a branching structure GO:0006935: chemotaxis GO:0007424: open tracheal system development GO:0007426: tracheal outgrowth open tracheal system GO:0007427: epithelial cell migration open tracheal system GO:0007428: primary branching open tracheal system GO:0007429: secondary branching open tracheal system GO:0007430: terminal bran…	GO:0005576: extracellular region	GO:0005104: fibroblast growth factor receptor binding GO:0008083: growth factor activity
FBgn0132806	FBgn0014857	His3.3A	-12.3222	1.48968e-15	GO:0006334: nucleosome assembly GO:0007140: male meiosis GO:0007155: cell adhesion GO:0008360: regulation of cell shape	GO:0000786: nucleosome GO:0005634: nucleus GO:0005700: polytene chromosome	GO:0003677: DNA binding GO:0031492: nucleosomal DNA binding GO:0046982: protein heterodimerization activity
FBgn0141075	FBgn0014877	Roe1	1.55008	2.27378e-29	GO:0006457: protein folding GO:0006626: protein targeting to mitochondrion GO:0022008: neurogenesis GO:0030150: protein import into mitochondrial matrix	GO:0001405: presequence translocase-associated import motor GO:0005739: mitochondrion GO:0005759: mitochondrial matrix	GO:0000774: adenyl-nucleotide exchange factor activity GO:0042803: protein homodimerization activity GO:0051082: unfolded protein binding GO:0051087: chaperone binding
FBgn0146475	FBgn0015011	AhcyL2	1.83973	1.23813e-10	GO:0006730: one-carbon metabolic process GO:0019510: S-adenosylhomocysteine catabolic process GO:0033353: S-adenosylmethionine cycle	GO:0005829: cytosol	GO:0004013: adenosylhomocysteinase activity GO:0016787: hydrolase activity GO:0051287: NAD binding
FBgn0142734	FBgn0015040	Cyp9c1	3.99644	1.32606e-05	GO:0055114: oxidation-reduction process	GO:0005789: endoplasmic reticulum membrane GO:0016021: integral component of membrane GO:0031090: organelle membrane	GO:0004497: monooxygenase activity GO:0005506: iron ion binding GO:0016491: oxidoreductase activity GO:0016705: oxidoreductase activity acting on paired donors with incorporation or reduction of molecular oxygen GO:0020037: heme binding
FBgn0144011	FBgn0015399	kek1	1.41401	0.00216438	GO:0000281: mitotic cytokinesis GO:0007175: negative regulation of epidermal growth factor-activated receptor activity GO:0022008: neurogenesis GO:0042059: negative regulation of epidermal growth factor receptor signaling pathway GO:0048477: oogenesis	GO:0005576: extracellular region GO:0005887: integral component of plasma membrane GO:0016021: integral component of membrane	GO:0005154: epidermal growth factor receptor binding GO:0048019: receptor antagonist activity
FBgn0146846	FBgn0015568	alpha-Est1	-3.93893	0.00187197	GO:0007158: neuron cell-cell adhesion GO:0007416: synapse assembly GO:0019233: sensory perception of pain GO:0050804: modulation of synaptic transmission	GO:0005887: integral component of plasma membrane GO:0009986: cell surface GO:0045202: synapse	GO:0004872: receptor activity GO:0042043: neurexin family protein binding GO:0052689: carboxylic ester hydrolase activity
FBgn0146204	FBgn0015575	alpha-Est7	1.71818	2.87492e-08	GO:0007158: neuron cell-cell adhesion GO:0007416: synapse assembly GO:0008340: determination of adult lifespan GO:0019915: lipid storage GO:0046683: response to organophosphorus GO:0050804: modulation of synaptic transmission	GO:0005737: cytoplasm GO:0005811: lipid particle GO:0005887: integral component of plasma membrane GO:0009986: cell surface GO:0045202: synapse	GO:0004872: receptor activity GO:0042043: neurexin family protein binding GO:0052689: carboxylic ester hydrolase activity
FBgn0146206	FBgn0015576	alpha-Est8	-1.74877	0.00911265	−	−	GO:0016787: hydrolase activity
FBgn0141439	FBgn0015714/FBgn0033978	Cyp6a17/Cyp6a23	2.40407	1.58812e-16	GO:0040040: thermosensory behavior GO:0055114: oxidation-reduction process	GO:0005789: endoplasmic reticulum membrane GO:0031090: organelle membrane	GO:0004497: monooxygenase activity GO:0005506: iron ion binding GO:0016491: oxidoreductase activity GO:0016705: oxidoreductase activity acting on paired donors with incorporation or reduction of molecular oxygen GO:0020037: heme binding
FBgn0143781	FBgn0015872	Drip	1.46768	7.99213e-07	GO:0003014: renal system process GO:0006833: water transport GO:0009992: cellular water homeostasis GO:0030104: water homeostasis GO:0034220: ion transmembrane transport GO:0046662: regulation of oviposition GO:0055085: transmembrane transport	GO:0005887: integral component of plasma membrane GO:0016021: integral component of membrane	GO:0005215: transporter activity GO:0015250: water channel activity GO:0015254: glycerol channel activity
FBgn0144600	FBgn0015903	apt	-1.33226	8.21146e-08	GO:0007274: neuromuscular synaptic transmission GO:0007298: border follicle cell migration GO:0007319: negative regulation of oskar mRNA translation GO:0007417: central nervous system development GO:0007424: open tracheal system development GO:0007427: epithelial cell migration open tracheal system GO:0007428: primary branching open tracheal system GO:0007507: heart development GO:0010468: regula…	GO:0005634: nucleus GO:0005737: cytoplasm	GO:0001158: enhancer sequence-specific DNA binding GO:0003700: transcription factor activity sequence-specific DNA binding GO:0003729: mRNA binding GO:0003730: mRNA 3'-UTR binding GO:0005515: protein binding GO:0043565: sequence-specific DNA binding
FBgn0135019	FBgn0015919	caup	7.52379	0.000168007	GO:0001745: compound eye morphogenesis GO:0006351: transcription DNA-templated GO:0006909: phagocytosis GO:0007346: regulation of mitotic cell cycle GO:0007474: imaginal disc-derived wing vein specification GO:0042693: muscle cell fate commitment GO:0045317: equator specification GO:0045926: negative regulation of growth GO:0045944: positive regulation of transcription from RNA polymerase II prom…	GO:0005634: nucleus	GO:0003700: transcription factor activity sequence-specific DNA binding GO:0003705: transcription factor activity RNA polymerase II distal enhancer sequence-specific binding GO:0043565: sequence-specific DNA binding
FBgn0134709	FBgn0016036	mei-P22	-1.72987	0.000248698	GO:0007131: reciprocal meiotic recombination	GO:0000790: nuclear chromatin GO:0005694: chromosome	−
FBgn0134950	FBgn0016694	Pdp1	1.55798	7.336e-14	GO:0007067: mitotic nuclear division GO:0007275: multicellular organism development GO:0007584: response to nutrient GO:0007623: circadian rhythm GO:0019216: regulation of lipid metabolic process GO:0040007: growth GO:0042023: DNA endoreduplication GO:0045893: positive regulation of transcription DNA-templated	GO:0005634: nucleus	GO:0000977: RNA polymerase II regulatory region sequence-specific DNA binding GO:0001077: transcriptional activator activity RNA polymerase II core promoter proximal region sequence-specific binding GO:0003700: transcription factor activity sequence-specific DNA binding GO:0042803: protein homodimerization activity GO:0043565: sequence-specific DNA binding
FBgn0143609	FBgn0019938	RpI1	1.08288	4.73508e-21	GO:0006351: transcription DNA-templated GO:0006360: transcription from RNA polymerase I promoter	GO:0005634: nucleus GO:0005736: DNA-directed RNA polymerase I complex	GO:0003677: DNA binding GO:0003899: DNA-directed RNA polymerase activity GO:0008270: zinc ion binding
FBgn0145951	FBgn0019940	Rh6	-7.38347	8.31494e-05	GO:0000122: negative regulation of transcription from RNA polymerase II promoter GO:0007186: G-protein coupled receptor signaling pathway GO:0007601: visual perception GO:0007602: phototransduction GO:0007605: sensory perception of sound GO:0018298: protein-chromophore linkage GO:0043153: entrainment of circadian clock by photoperiod GO:0071482: cellular response to light stimulus	GO:0005887: integral component of plasma membrane GO:0016021: integral component of membrane GO:0016028: rhabdomere	GO:0008020: G-protein coupled photoreceptor activity
FBgn0141974	FBgn0020257	Ppa	1.36281	0.00229693	GO:0016567: protein ubiquitination GO:0031146: SCF-dependent proteasomal ubiquitin-dependent protein catabolic process	GO:0019005: SCF ubiquitin ligase complex	GO:0004842: ubiquitin-protein transferase activity
FBgn0142666	FBgn0020307	dve	-1.61928	0.00958336	GO:0000122: negative regulation of transcription from RNA polymerase II promoter GO:0006355: regulation of transcription DNA-templated GO:0007476: imaginal disc-derived wing morphogenesis GO:0007494: midgut development GO:0015677: copper ion import GO:0016348: imaginal disc-derived leg joint morphogenesis GO:0045494: photoreceptor cell maintenance GO:0048608: reproductive structure development	GO:0005634: nucleus GO:0005829: cytosol	GO:0003677: DNA binding GO:0003700: transcription factor activity sequence-specific DNA binding GO:0043565: sequence-specific DNA binding
FBgn0140003	FBgn0020415	Idgf2	1.84079	7.6816e-08	GO:0005975: carbohydrate metabolic process GO:0006032: chitin catabolic process GO:0007444: imaginal disc development	GO:0005576: extracellular region	GO:0004568: chitinase activity GO:0008061: chitin binding GO:0008084: imaginal disc growth factor receptor binding
FBgn0140002	FBgn0020416	Idgf1	2.26006	0.00423272	GO:0005975: carbohydrate metabolic process GO:0006032: chitin catabolic process GO:0007444: imaginal disc development GO:0018990: ecdysis chitin-based cuticle GO:0040003: chitin-based cuticle development GO:0042060: wound healing	GO:0005576: extracellular region	GO:0004568: chitinase activity GO:0008061: chitin binding GO:0008084: imaginal disc growth factor receptor binding
FBgn0144009	FBgn0021847	Ttc7	-1.03194	4.81221e-11	GO:0019233: sensory perception of pain GO:0022008: neurogenesis	−	−
FBgn0138192	FBgn0022710	Ac13E	-1.2041	0.00526136	GO:0006171: cAMP biosynthetic process GO:0007189: adenylate cyclase-activating G-protein coupled receptor signaling pathway GO:0007193: adenylate cyclase-inhibiting G-protein coupled receptor signaling pathway GO:0019933: cAMP-mediated signaling GO:0035556: intracellular signal transduction	GO:0005622: intracellular GO:0005886: plasma membrane GO:0016021: integral component of membrane	GO:0000166: nucleotide binding GO:0004016: adenylate cyclase activity
FBgn0140185	FBgn0023416	Ac3	3.91956	1.86934e-07	GO:0006171: cAMP biosynthetic process GO:0007189: adenylate cyclase-activating G-protein coupled receptor signaling pathway GO:0007193: adenylate cyclase-inhibiting G-protein coupled receptor signaling pathway GO:0019933: cAMP-mediated signaling GO:0035556: intracellular signal transduction GO:0045475: locomotor rhythm	GO:0005622: intracellular GO:0005886: plasma membrane GO:0016021: integral component of membrane	GO:0000166: nucleotide binding GO:0004016: adenylate cyclase activity
FBgn0137910	FBgn0023535	arg	4.01516	6.66774e-06	GO:0000050: urea cycle GO:0006525: arginine metabolic process GO:0019547: arginine catabolic process to ornithine	GO:0005739: mitochondrion	GO:0004053: arginase activity GO:0046872: metal ion binding
FBgn0144525	FBgn0023549	Mct1	1.04259	6.72926e-05	GO:0015718: monocarboxylic acid transport GO:0055085: transmembrane transport	GO:0016021: integral component of membrane	GO:0008028: monocarboxylic acid transmembrane transporter activity
FBgn0134180	FBgn0024179	wit	1.84478	7.75359e-17	GO:0006468: protein phosphorylation GO:0007165: signal transduction GO:0007178: transmembrane receptor protein serine/threonine kinase signaling pathway GO:0007274: neuromuscular synaptic transmission GO:0007419: ventral cord development GO:0007528: neuromuscular junction development GO:0008582: regulation of synaptic growth at neuromuscular junction GO:0045887: positive regulation of synaptic gr…	GO:0005769: early endosome GO:0005886: plasma membrane GO:0016020: membrane GO:0016021: integral component of membrane GO:0045202: synapse GO:0055037: recycling endosome	GO:0004672: protein kinase activity GO:0004675: transmembrane receptor protein serine/threonine kinase activity GO:0004702: receptor signaling protein serine/threonine kinase activity GO:0005026: transforming growth factor beta receptor activity type II GO:0005524: ATP binding
FBgn0146286	FBgn0024227	aurB	-1.271	2.11641e-05	GO:0000070: mitotic sister chromatid segregation GO:0000281: mitotic cytokinesis GO:0000920: cell separation after cytokinesis GO:0006325: chromatin organization GO:0006468: protein phosphorylation GO:0007076: mitotic chromosome condensation GO:0008608: attachment of spindle microtubules to kinetochore GO:0016572: histone phosphorylation GO:0019233: sensory perception of pain GO:0022008: neurogen…	GO:0000775: chromosome centromeric region GO:0000776: kinetochore GO:0000780: condensed nuclear chromosome centromeric region GO:0005737: cytoplasm GO:0005819: spindle GO:0005876: spindle microtubule GO:0030496: midbody GO:0031616: spindle pole centrosome GO:0032133: chromosome passenger complex GO:0051233: spindle midzone GO:1990385: meiotic spindle midzone	GO:0004674: protein serine/threonine kinase activity GO:0004712: protein serine/threonine/tyrosine kinase activity GO:0005524: ATP binding GO:0035174: histone serine kinase activity GO:0046872: metal ion binding
FBgn0141578	FBgn0024234	gbb	1.12197	0.00015747	GO:0007274: neuromuscular synaptic transmission GO:0007391: dorsal closure GO:0007419: ventral cord development GO:0007474: imaginal disc-derived wing vein specification GO:0007528: neuromuscular junction development GO:0008586: imaginal disc-derived wing vein morphogenesis GO:0010862: positive regulation of pathway-restricted SMAD protein phosphorylation GO:0030509: BMP signaling pathway GO:0030…	GO:0005576: extracellular region GO:0005615: extracellular space GO:0012505: endomembrane system GO:0031045: dense core granule GO:0097467: type III terminal bouton	GO:0005125: cytokine activity GO:0005160: transforming growth factor beta receptor binding GO:0008083: growth factor activity GO:0070700: BMP receptor binding
FBgn0143028	FBgn0024249	cato	3.26787	9.72607e-05	GO:0007423: sensory organ development	−	GO:0046983: protein dimerization activity
FBgn0138693	FBgn0024250	brk	2.47997	4.11096e-13	GO:0000122: negative regulation of transcription from RNA polymerase II promoter GO:0007179: transforming growth factor beta receptor signaling pathway GO:0007399: nervous system development GO:0007432: salivary gland boundary specification GO:0007472: wing disc morphogenesis GO:0007476: imaginal disc-derived wing morphogenesis GO:0010468: regulation of gene expression GO:0010629: negative regula…	GO:0005634: nucleus	GO:0000980: RNA polymerase II distal enhancer sequence-specific DNA binding GO:0001158: enhancer sequence-specific DNA binding GO:0003700: transcription factor activity sequence-specific DNA binding GO:0043565: sequence-specific DNA binding
FBgn0138383	FBgn0024366	CG11409	6.0094	7.21509e-06	−	−	−
FBgn0143696	FBgn0024732	Drep1	-1.55195	1.5459e-16	GO:0042981: regulation of apoptotic process GO:0043066: negative regulation of apoptotic process GO:0045476: nurse cell apoptotic process	GO:0005622: intracellular	−
FBgn0139247	FBgn0024897	b6	-2.52003	7.41466e-09	−	−	−
FBgn0133861	FBgn0025111	Ant2	-2.22924	7.20623e-07	GO:0006412: translation GO:0015866: ADP transport GO:0015867: ATP transport GO:0055085: transmembrane transport	GO:0005743: mitochondrial inner membrane GO:0005811: lipid particle GO:0016021: integral component of membrane	GO:0003735: structural constituent of ribosome GO:0005215: transporter activity GO:0005471: ATP:ADP antiporter activity
FBgn0138778	FBgn0025391	Scgdelta	1.06271	0.00801055	GO:0007016: cytoskeletal anchoring at plasma membrane GO:0007498: mesoderm development GO:0007517: muscle organ development GO:0045214: sarcomere organization GO:0048738: cardiac muscle tissue development GO:0060047: heart contraction GO:0061024: membrane organization	GO:0016012: sarcoglycan complex GO:0016021: integral component of membrane GO:0042383: sarcolemma GO:0043034: costamere	GO:0008307: structural constituent of muscle
FBgn0135464	FBgn0025592	Gk1	1.04667	2.22087e-06	GO:0005975: carbohydrate metabolic process GO:0006071: glycerol metabolic process GO:0006641: triglyceride metabolic process GO:0046167: glycerol-3-phosphate biosynthetic process	GO:0005739: mitochondrion	GO:0004370: glycerol kinase activity
FBgn0140287	FBgn0025595	AkhR	3.51368	4.97921e-05	GO:0007186: G-protein coupled receptor signaling pathway GO:0016042: lipid catabolic process GO:0032870: cellular response to hormone stimulus GO:0033500: carbohydrate homeostasis GO:0055088: lipid homeostasis GO:0070328: triglyceride homeostasis GO:1901652: response to peptide	GO:0005887: integral component of plasma membrane GO:0016021: integral component of membrane	GO:0004930: G-protein coupled receptor activity GO:0008188: neuropeptide receptor activity GO:0097003: adipokinetic hormone receptor activity GO:0097004: adipokinetic hormone binding
FBgn0134136	FBgn0025702	Srpk79D	-1.57072	4.36385e-14	GO:0006468: protein phosphorylation GO:0007268: chemical synaptic transmission GO:0042742: defense response to bacterium GO:0048789: cytoskeletal matrix organization at active zone	GO:0048786: presynaptic active zone	GO:0004672: protein kinase activity GO:0005524: ATP binding
FBgn0139604	FBgn0026061	Mipp1	1.14858	0.00462801	GO:0007424: open tracheal system development GO:0016311: dephosphorylation GO:0051491: positive regulation of filopodium assembly	GO:0005886: plasma membrane GO:0030175: filopodium GO:0031362: anchored component of external side of plasma membrane GO:0070062: extracellular exosome	GO:0003993: acid phosphatase activity GO:0004721: phosphoprotein phosphatase activity GO:0034417: bisphosphoglycerate 3-phosphatase activity GO:0052745: inositol phosphate phosphatase activity
FBgn0147247	FBgn0026562	SPARC	1.26535	8.77166e-06	GO:0007155: cell adhesion GO:0007165: signal transduction GO:0007443: Malpighian tubule morphogenesis GO:0007498: mesoderm development GO:0007504: larval fat body development GO:0030536: larval feeding behavior GO:0060438: trachea development GO:0061327: anterior Malpighian tubule development GO:0070278: extracellular matrix constituent secretion GO:0070831: basement membrane assembly	GO:0005578: proteinaceous extracellular matrix GO:0005615: extracellular space	GO:0005509: calcium ion binding GO:0005518: collagen binding GO:0050840: extracellular matrix binding
FBgn0143948	FBgn0026721	fat-spondin	5.4771	3.87077e-11	−	GO:0005576: extracellular region	GO:0004867: serine-type endopeptidase inhibitor activity
FBgn0144399	FBgn0027108	Inx2	1.08182	6.8931e-21	GO:0006811: ion transport GO:0007154: cell communication GO:0007283: spermatogenesis GO:0007293: germarium-derived egg chamber formation GO:0007440: foregut morphogenesis GO:0010496: intercellular transport GO:0016331: morphogenesis of embryonic epithelium GO:0030727: germarium-derived female germ-line cyst formation GO:0036098: male germ-line stem cell population maintenance GO:0042048: olfactor…	GO:0005737: cytoplasm GO:0005886: plasma membrane GO:0005921: gap junction GO:0016021: integral component of membrane GO:0016323: basolateral plasma membrane GO:0016324: apical plasma membrane GO:0016327: apicolateral plasma membrane GO:0016328: lateral plasma membrane	GO:0005243: gap junction channel activity
FBgn0134645	FBgn0027364	Six4	1.12555	0.000876737	GO:0006355: regulation of transcription DNA-templated GO:0007498: mesoderm development GO:0007503: fat body development GO:0007520: myoblast fusion GO:0008406: gonad development GO:0048812: neuron projection morphogenesis	GO:0005634: nucleus	GO:0043565: sequence-specific DNA binding
FBgn0132953	FBgn0027376	rha	4.01177	8.09833e-21	−	−	−
FBgn0140331	FBgn0027600	obst-B	2.96903	0.00939069	GO:0006030: chitin metabolic process	GO:0005576: extracellular region	GO:0008061: chitin binding
FBgn0133675	FBgn0028397	Tob	-1.35893	4.43619e-08	GO:0007616: long-term memory GO:0010468: regulation of gene expression GO:0023052: signaling GO:0051259: protein oligomerization	GO:0005634: nucleus GO:0005737: cytoplasm GO:0044297: cell body GO:0097060: synaptic membrane	GO:0003714: transcription corepressor activity
FBgn0136886	FBgn0028421	Kap3	4.3867	0.000348729	GO:0007018: microtubule-based movement GO:0007288: sperm axoneme assembly GO:0007605: sensory perception of sound GO:0007608: sensory perception of smell GO:0008089: anterograde axonal transport GO:0030951: establishment or maintenance of microtubule cytoskeleton polarity GO:0035058: nonmotile primary cilium assembly	GO:0005871: kinesin complex GO:0016021: integral component of membrane GO:1904115: axon cytoplasm	GO:0003777: microtubule motor activity GO:0005515: protein binding GO:0019894: kinesin binding
FBgn0141986	FBgn0028424	JhI-26	1.52382	5.60551e-06	GO:0045924: regulation of female receptivity	−	−
FBgn0137340	FBgn0028484	Ack	9.39488	2.35364e-08	GO:0006468: protein phosphorylation GO:0007169: transmembrane receptor protein tyrosine kinase signaling pathway GO:0007286: spermatid development GO:0007391: dorsal closure GO:0016477: cell migration GO:0018108: peptidyl-tyrosine phosphorylation GO:0034613: cellular protein localization GO:0035332: positive regulation of hippo signaling GO:0038083: peptidyl-tyrosine autophosphorylation GO:004212…	GO:0030136: clathrin-coated vesicle GO:0031234: extrinsic component of cytoplasmic side of plasma membrane GO:0071944: cell periphery	GO:0004713: protein tyrosine kinase activity GO:0004715: non-membrane spanning protein tyrosine kinase activity GO:0005102: receptor binding GO:0005524: ATP binding GO:0042169: SH2 domain binding
FBgn0146448	FBgn0028499	CG7985	9.02966	4.22407e-05	GO:0005975: carbohydrate metabolic process	GO:0005739: mitochondrion	GO:0015929: hexosaminidase activity
FBgn0135597	FBgn0028504	CG12182	1.02042	1.84867e-05	−	−	−
FBgn0140068	FBgn0028516	ZnT35C	1.3879	2.62839e-07	GO:0006812: cation transport GO:0010043: response to zinc ion GO:0055085: transmembrane transport GO:0061088: regulation of sequestering of zinc ion	GO:0005622: intracellular GO:0016021: integral component of membrane GO:0016023: cytoplasmic membrane-bounded vesicle GO:0016324: apical plasma membrane	GO:0005385: zinc ion transmembrane transporter activity GO:0008324: cation transmembrane transporter activity GO:0046873: metal ion transmembrane transporter activity
FBgn0135512	FBgn0028699	Rh50	4.41158	0.00618861	GO:0015695: organic cation transport GO:0019740: nitrogen utilization GO:0072488: ammonium transmembrane transport	GO:0005887: integral component of plasma membrane GO:0016020: membrane GO:0016021: integral component of membrane	GO:0008519: ammonium transmembrane transporter activity
FBgn0140112	FBgn0028858	CG10839	6.63006	0.00176559	GO:0007018: microtubule-based movement	GO:0030286: dynein complex	GO:0042623: ATPase activity coupled
FBgn0140040	FBgn0028863	CG4587	-4.58697	2.20483e-133	GO:0019233: sensory perception of pain GO:0051924: regulation of calcium ion transport GO:0070588: calcium ion transmembrane transport	GO:0005891: voltage-gated calcium channel complex GO:0016021: integral component of membrane	GO:0005245: voltage-gated calcium channel activity GO:0005246: calcium channel regulator activity
FBgn0140085	FBgn0028886	CG15279	-5.31159	5.26785e-57	GO:0006810: transport GO:0006836: neurotransmitter transport GO:0044745: amino acid transmembrane import	GO:0005887: integral component of plasma membrane GO:0016021: integral component of membrane	GO:0005215: transporter activity GO:0005326: neurotransmitter transporter activity GO:0005328: neurotransmitter:sodium symporter activity GO:0005416: cation:amino acid symporter activity
FBgn0140302	FBgn0028940	Cyp28a5	6.32871	0.000267846	GO:0046680: response to DDT GO:0046701: insecticide catabolic process GO:0055114: oxidation-reduction process	GO:0005789: endoplasmic reticulum membrane GO:0031090: organelle membrane	GO:0004497: monooxygenase activity GO:0005506: iron ion binding GO:0009055: electron carrier activity GO:0016491: oxidoreductase activity GO:0016705: oxidoreductase activity acting on paired donors with incorporation or reduction of molecular oxygen GO:0020037: heme binding
FBgn0136232	FBgn0028978	trbl	1.0208	1.3694e-16	GO:0006468: protein phosphorylation GO:0007369: gastrulation GO:0007370: ventral furrow formation GO:0032436: positive regulation of proteasomal ubiquitin-dependent protein catabolic process GO:0043405: regulation of MAP kinase activity GO:0045839: negative regulation of mitotic nuclear division GO:0046627: negative regulation of insulin receptor signaling pathway GO:0051726: regulation of cell c…	GO:0005634: nucleus	GO:0004672: protein kinase activity GO:0004674: protein serine/threonine kinase activity GO:0005524: ATP binding GO:0016740: transferase activity GO:0031434: mitogen-activated protein kinase kinase binding GO:0042803: protein homodimerization activity GO:0046982: protein heterodimerization activity
FBgn0135553	FBgn0029002	miple2	1.42619	1.12136e-07	GO:0008340: determination of adult lifespan GO:0048332: mesoderm morphogenesis	GO:0005576: extracellular region	GO:0008083: growth factor activity GO:0008201: heparin binding
FBgn0135859	FBgn0029114	Tollo	-1.22398	4.51468e-05	GO:0002227: innate immune response in mucosa GO:0003401: axis elongation GO:0007165: signal transduction GO:0010906: regulation of glucose metabolic process GO:0048935: peripheral nervous system neuron development GO:0060026: convergent extension GO:0060049: regulation of protein glycosylation	GO:0016021: integral component of membrane GO:0016324: apical plasma membrane	−
FBgn0141561	FBgn0029147	NtR	1.61754	0.00833008	GO:0006811: ion transport GO:0007165: signal transduction GO:0007271: synaptic transmission cholinergic GO:0007274: neuromuscular synaptic transmission GO:0035094: response to nicotine GO:0098655: cation transmembrane transport	GO:0005892: acetylcholine-gated channel complex GO:0016021: integral component of membrane	GO:0005230: extracellular ligand-gated ion channel activity
FBgn0135848	FBgn0029167	Hml	1.08909	2.25381e-05	GO:0006030: chitin metabolic process GO:0007599: hemostasis GO:0035006: melanization defense response GO:0042060: wound healing GO:0042381: hemolymph coagulation	GO:0005576: extracellular region	GO:0008061: chitin binding GO:0042803: protein homodimerization activity
FBgn0142206	FBgn0029507	Tsp42Ed	1.30743	2.10384e-05	GO:0007166: cell surface receptor signaling pathway	GO:0005887: integral component of plasma membrane GO:0016021: integral component of membrane	−
FBgn0144181	FBgn0029608	CG3091	5.23046	9.15299e-20	GO:0006810: transport	GO:0005622: intracellular	GO:0005215: transporter activity
FBgn0139229	FBgn0029681	CG15239	-3.29625	6.16721e-10	−	−	−
FBgn0144433	FBgn0029689	CG6428	-1.23112	0.00314717	GO:0006520: cellular amino acid metabolic process GO:0006530: asparagine catabolic process	−	GO:0004067: asparaginase activity GO:0004622: lysophospholipase activity
FBgn0138859	FBgn0029712	CG15912	1.08229	1.80517e-09	GO:0008152: metabolic process	−	GO:0016787: hydrolase activity
FBgn0138047	FBgn0029834	CG5937	-2.01759	0.000303518	GO:0032012: regulation of ARF protein signal transduction	−	GO:0005086: ARF guanyl-nucleotide exchange factor activity
FBgn0138934	FBgn0029836	CG5928	4.54851	0.00621888	−	−	−
FBgn0139118	FBgn0029838	CG4666	2.34639	6.12489e-05	−	GO:0005576: extracellular region GO:0016021: integral component of membrane	−
FBgn0139128	FBgn0029849	Efr	5.64541	9.53295e-29	GO:0008643: carbohydrate transport GO:0015012: heparan sulfate proteoglycan biosynthetic process GO:0015782: CMP-N-acetylneuraminate transport GO:0015783: GDP-fucose transport GO:0015784: GDP-mannose transport GO:0015786: UDP-glucose transport GO:0015787: UDP-glucuronic acid transport GO:0015788: UDP-N-acetylglucosamine transport GO:0015790: UDP-xylose transport GO:0036066: protein O-linked fucos…	GO:0005783: endoplasmic reticulum GO:0005794: Golgi apparatus GO:0016021: integral component of membrane GO:0030173: integral component of Golgi membrane GO:0030176: integral component of endoplasmic reticulum membrane	GO:0005456: CMP-N-acetylneuraminate transmembrane transporter activity GO:0005457: GDP-fucose transmembrane transporter activity GO:0005458: GDP-mannose transmembrane transporter activity GO:0005460: UDP-glucose transmembrane transporter activity GO:0005461: UDP-glucuronic acid transmembrane transporter activity GO:0005462: UDP-N-acetylglucosamine transmembrane transporter activity GO:0005464: UD…
FBgn0137934	FBgn0029864	CG15894	-3.20578	0.00281585	−	−	−
FBgn0137936	FBgn0029866	CG3842	-2.4393	1.11552e-21	−	GO:0016021: integral component of membrane	GO:0016491: oxidoreductase activity
FBgn0138553	FBgn0029935	CG4615	-1.04735	0.000510046	GO:0006909: phagocytosis GO:0019835: cytolysis GO:0022008: neurogenesis	GO:0016021: integral component of membrane	−
FBgn0138964	FBgn0029966	Ir7c	2.58349	4.87714e-06	GO:0009593: detection of chemical stimulus GO:0019233: sensory perception of pain	GO:0005886: plasma membrane GO:0016020: membrane GO:0016021: integral component of membrane	GO:0004970: ionotropic glutamate receptor activity GO:0005234: extracellular-glutamate-gated ion channel activity GO:0015276: ligand-gated ion channel activity
FBgn0138616	FBgn0030028	Corp	1.4467	0.006397	GO:1902166: negative regulation of intrinsic apoptotic signaling pathway in response to DNA damage by p53 class mediator GO:1902230: negative regulation of intrinsic apoptotic signaling pathway in response to DNA damage	−	GO:0002039: p53 binding
FBgn0138515	FBgn0030040	CG15347	-1.96679	0.000172485	−	−	−
FBgn0137178	FBgn0030187	Ipod	2.16153	0.00738022	−	−	−
FBgn0139007	FBgn0030251	CG2145	-1.93306	7.24885e-08	GO:0090502: RNA phosphodiester bond hydrolysis endonucleolytic	GO:0005576: extracellular region	GO:0003723: RNA binding GO:0004521: endoribonuclease activity GO:0016788: hydrolase activity acting on ester bonds GO:0046872: metal ion binding
FBgn0139069	FBgn0030326	CG2444	-3.87559	8.03624e-07	−	GO:0005615: extracellular space	−
FBgn0133596	FBgn0030332	CG9360	-1.04379	2.80979e-05	−	−	GO:0016491: oxidoreductase activity
FBgn0137523	FBgn0030357	Sclp	-1.19183	1.88095e-15	GO:0003012: muscle system process	−	−
FBgn0137522	FBgn0030358	CG10362	4.22151	2.06756e-22	GO:0035556: intracellular signal transduction	GO:0005622: intracellular GO:0016021: integral component of membrane	GO:0046872: metal ion binding
FBgn0138662	FBgn0030421	Agpat1	1.21672	0.00118825	GO:0008654: phospholipid biosynthetic process	GO:0000502: proteasome complex GO:0016020: membrane GO:0016021: integral component of membrane	GO:0003841: 1-acylglycerol-3-phosphate O-acyltransferase activity
FBgn0139034	FBgn0030438	CG15721	1.14319	7.01421e-05	GO:0007304: chorion-containing eggshell formation	GO:0042600: chorion	−
FBgn0138752	FBgn0030508	CG15760	1.10183	0.00040219	−	GO:0016021: integral component of membrane	−
FBgn0137352	FBgn0030509	CG11162	2.42773	4.30664e-11	GO:0006633: fatty acid biosynthetic process GO:0016126: sterol biosynthetic process GO:0055114: oxidation-reduction process	GO:0005789: endoplasmic reticulum membrane GO:0016021: integral component of membrane	GO:0000254: C-4 methylsterol oxidase activity GO:0005506: iron ion binding GO:0016491: oxidoreductase activity
FBgn0136769	FBgn0030510	CG12177	1.91252	7.80296e-36	GO:0006152: purine nucleoside catabolic process	GO:0005829: cytosol	GO:0008477: purine nucleosidase activity
FBgn0281311	FBgn0030570	CG12540	5.11977	2.63296e-05	−	−	−
FBgn0136893	FBgn0030573	nmdyn-D6	2.18755	1.78138e-18	GO:0006165: nucleoside diphosphate phosphorylation GO:0006183: GTP biosynthetic process GO:0006228: UTP biosynthetic process GO:0006241: CTP biosynthetic process GO:0009142: nucleoside triphosphate biosynthetic process	GO:0005739: mitochondrion	GO:0004550: nucleoside diphosphate kinase activity GO:0005524: ATP binding
FBgn0144285	FBgn0030615	Cyp4s3	3.36792	7.12115e-06	GO:0055114: oxidation-reduction process	GO:0005789: endoplasmic reticulum membrane GO:0031090: organelle membrane	GO:0004497: monooxygenase activity GO:0005506: iron ion binding GO:0016705: oxidoreductase activity acting on paired donors with incorporation or reduction of molecular oxygen GO:0020037: heme binding
FBgn0144195	FBgn0030641	CG6299	1.17291	1.21715e-06	GO:0046836: glycolipid transport	GO:0005737: cytoplasm	GO:0017089: glycolipid transporter activity GO:0051861: glycolipid binding
FBgn0138385	FBgn0030662	CG9220	-1.18454	0.00261671	GO:0030206: chondroitin sulfate biosynthetic process	GO:0016021: integral component of membrane GO:0032580: Golgi cisterna membrane	GO:0008375: acetylglucosaminyltransferase activity GO:0008376: acetylgalactosaminyltransferase activity GO:0015020: glucuronosyltransferase activity
FBgn0137404	FBgn0030780	CG13008	-1.1503	8.91524e-06	−	−	−
FBgn0138216	FBgn0030900	Him	-6.62199	0.00228537	GO:0048635: negative regulation of muscle organ development	−	−
FBgn0138340	FBgn0030925/FBgn0030926	Hayan/psh	-1.93934	0.00129088	GO:0002376: immune system process GO:0006508: proteolysis GO:0035007: regulation of melanization defense response GO:0042438: melanin biosynthetic process	GO:0005576: extracellular region	GO:0004252: serine-type endopeptidase activity
FBgn0138472	FBgn0030989	Inx5	-1.75558	0.00621893	GO:0006811: ion transport GO:0010496: intercellular transport	GO:0005886: plasma membrane GO:0005921: gap junction GO:0016021: integral component of membrane	GO:0005243: gap junction channel activity
FBgn0137064	FBgn0030993	Mec2	4.87843	2.54272e-07	GO:0097206: nephrocyte filtration	GO:0005917: nephrocyte diaphragm GO:0016020: membrane GO:0016021: integral component of membrane	GO:0005515: protein binding
FBgn0133785	FBgn0031053	CG14223	-1.64272	2.17376e-06	−	GO:0016021: integral component of membrane	−
FBgn0138567	FBgn0031088	CG15322	5.4132	1.35531e-08	−	−	−
FBgn0140177	FBgn0031182	Cyp6t1	-1.44875	7.73149e-07	GO:0046680: response to DDT GO:0046701: insecticide catabolic process GO:0055114: oxidation-reduction process	GO:0005789: endoplasmic reticulum membrane GO:0031090: organelle membrane	GO:0004497: monooxygenase activity GO:0005506: iron ion binding GO:0016491: oxidoreductase activity GO:0016705: oxidoreductase activity acting on paired donors with incorporation or reduction of molecular oxygen GO:0020037: heme binding
FBgn0144725	FBgn0031294	IA-2	-5.35458	3.75397e-05	GO:0006470: protein dephosphorylation GO:0048565: digestive tract development GO:0051046: regulation of secretion	GO:0005886: plasma membrane GO:0016021: integral component of membrane	GO:0004725: protein tyrosine phosphatase activity
FBgn0137294	FBgn0031327	CG5397	1.5406	0.000731516	GO:0007158: neuron cell-cell adhesion GO:0007416: synapse assembly GO:0050804: modulation of synaptic transmission	GO:0005887: integral component of plasma membrane GO:0009986: cell surface GO:0045202: synapse	GO:0004872: receptor activity GO:0034736: cholesterol O-acyltransferase activity GO:0042043: neurexin family protein binding GO:0052689: carboxylic ester hydrolase activity
FBgn0136448	FBgn0031378	CG15362	-1.94212	0.00604144	−	−	GO:0003824: catalytic activity
FBgn0140027	FBgn0031381	Npc2a	1.98922	0.000139124	GO:0008039: synaptic target recognition GO:0015918: sterol transport GO:0032367: intracellular cholesterol transport GO:0045456: ecdysteroid biosynthetic process GO:0055092: sterol homeostasis GO:0061057: peptidoglycan recognition protein signaling pathway	GO:0005615: extracellular space GO:0005622: intracellular	GO:0001530: lipopolysaccharide binding GO:0030882: lipid antigen binding GO:0032934: sterol binding GO:0042834: peptidoglycan binding GO:0070891: lipoteichoic acid binding
FBgn0136913	FBgn0031412	CG16995	-1.89006	1.82892e-06	GO:0032504: multicellular organism reproduction	GO:0005576: extracellular region	−
FBgn0139930	FBgn0031418	CG3609	2.39576	1.89784e-11	GO:0055114: oxidation-reduction process	−	GO:0016491: oxidoreductase activity
FBgn0140649	FBgn0031460	CG15399	-3.66082	0.000105182	−	−	−
FBgn0140041	FBgn0031461	daw	1.64407	0.00530955	GO:0007179: transforming growth factor beta receptor signaling pathway GO:0007411: axon guidance GO:0008340: determination of adult lifespan GO:0010507: negative regulation of autophagy GO:0010862: positive regulation of pathway-restricted SMAD protein phosphorylation GO:0032924: activin receptor signaling pathway GO:0032927: positive regulation of activin receptor signaling pathway GO:0040007: g…	GO:0005615: extracellular space	GO:0005125: cytokine activity GO:0005160: transforming growth factor beta receptor binding GO:0008083: growth factor activity
FBgn0140950	FBgn0031473	CG3104	-1.53186	9.39727e-06	GO:0006888: ER to Golgi vesicle-mediated transport	GO:0005737: cytoplasm GO:0005886: plasma membrane	GO:0008093: cytoskeletal adaptor activity
FBgn0144942	FBgn0031489	CG17224	2.68181	6.68994e-16	GO:0009116: nucleoside metabolic process GO:0009166: nucleotide catabolic process	GO:0005737: cytoplasm	GO:0004850: uridine phosphorylase activity
FBgn0139431	FBgn0031517	CG15406	-5.16346	6.2563e-07	GO:0035428: hexose transmembrane transport GO:0046323: glucose import GO:0055085: transmembrane transport	GO:0005887: integral component of plasma membrane GO:0016021: integral component of membrane	GO:0005351: sugar:proton symporter activity GO:0005355: glucose transmembrane transporter activity GO:0022857: transmembrane transporter activity
FBgn0281754	FBgn0031540	Pif1	10.8889	2.40875e-11	GO:0000002: mitochondrial genome maintenance GO:0000723: telomere maintenance GO:0006260: DNA replication GO:0006281: DNA repair GO:0006310: DNA recombination GO:0032211: negative regulation of telomere maintenance via telomerase GO:0032508: DNA duplex unwinding GO:0044806: G-quadruplex DNA unwinding GO:0051974: negative regulation of telomerase activity	GO:0005634: nucleus GO:0005657: replication fork GO:0005739: mitochondrion	GO:0003677: DNA binding GO:0003678: DNA helicase activity GO:0005524: ATP binding GO:0010521: telomerase inhibitor activity GO:0043141: ATP-dependent 5'-3' DNA helicase activity
FBgn0140519	FBgn0031542	CG15414	22.8822	1.90476e-05	−	−	−
FBgn0145586	FBgn0031623	Taf12L	8.57168	0.000307648	GO:0006367: transcription initiation from RNA polymerase II promoter	GO:0001673: male germ cell nucleus GO:0005669: transcription factor TFIID complex	GO:0046982: protein heterodimerization activity
FBgn0138462	FBgn0031632	CG15628	-3.77023	0.00345368	−	−	GO:0008080: N-acetyltransferase activity
FBgn0140543	FBgn0031650	CG14044	-2.81641	2.30128e-15	−	−	−
FBgn0138420	FBgn0031675	CG9121	1.31643	0.00618861	GO:0035556: intracellular signal transduction GO:0045892: negative regulation of transcription DNA-templated	GO:0000151: ubiquitin ligase complex GO:0005622: intracellular GO:0005634: nucleus GO:0005737: cytoplasm	GO:0004842: ubiquitin-protein transferase activity GO:0031625: ubiquitin protein ligase binding GO:0035064: methylated histone binding
FBgn0140732	FBgn0031717	Oscillin	1.05234	2.32094e-05	GO:0005975: carbohydrate metabolic process GO:0006043: glucosamine catabolic process GO:0006044: N-acetylglucosamine metabolic process GO:0006046: N-acetylglucosamine catabolic process GO:0006048: UDP-N-acetylglucosamine biosynthetic process GO:0006091: generation of precursor metabolites and energy GO:0019262: N-acetylneuraminate catabolic process	GO:0005737: cytoplasm	GO:0004342: glucosamine-6-phosphate deaminase activity GO:0016787: hydrolase activity
FBgn0140299	FBgn0031724	CG18266	3.70671	0.00977627	−	−	−
FBgn0140064	FBgn0031745	rau	3.0016	4.81636e-33	GO:0007165: signal transduction GO:0021782: glial cell development GO:0045467: R7 cell development GO:0045742: positive regulation of epidermal growth factor receptor signaling pathway GO:0045743: positive regulation of fibroblast growth factor receptor signaling pathway	−	GO:0017016: Ras GTPase binding GO:0042803: protein homodimerization activity
FBgn0136222	FBgn0031777	CG9154	1.20622	1.31135e-11	GO:0032259: methylation	GO:0005737: cytoplasm	GO:0003676: nucleic acid binding GO:0008168: methyltransferase activity GO:0016279: protein-lysine N-methyltransferase activity
FBgn0134313	FBgn0031803	ppk14	4.31104	0.00659649	GO:0006814: sodium ion transport	GO:0016021: integral component of membrane	GO:0005272: sodium channel activity
FBgn0134345	FBgn0031811	CG13982	2.39303	0.000104145	−	−	−
FBgn0140918	FBgn0031829	IFT52	2.71376	9.63005e-05	GO:0007018: microtubule-based movement GO:0042384: cilium assembly GO:0060271: cilium morphogenesis	GO:0005871: kinesin complex GO:0005929: cilium GO:0030990: intraciliary transport particle GO:0030992: intraciliary transport particle B	−
FBgn0140915	FBgn0031835	CG11319	2.38154	0.00209637	GO:0006508: proteolysis	GO:0016021: integral component of membrane	GO:0008236: serine-type peptidase activity
FBgn0136341	FBgn0031858	CG17378	2.56474	3.63852e-13	−	−	−
FBgn0140215	FBgn0031881	MME1	-1.80675	0.0016696	GO:0006412: translation GO:0006839: mitochondrial transport GO:0006844: acyl carnitine transport GO:0010961: cellular magnesium ion homeostasis GO:0015879: carnitine transport GO:0055085: transmembrane transport GO:1903830: magnesium ion transmembrane transport GO:1990616: magnesium ion export from mitochondrion	GO:0005623: cell GO:0005743: mitochondrial inner membrane GO:0016021: integral component of membrane	GO:0003735: structural constituent of ribosome GO:0005476: carnitine:acyl carnitine antiporter activity GO:0015095: magnesium ion transmembrane transporter activity
FBgn0140542	FBgn0031894	CG4496	-2.1807	3.27557e-06	−	−	GO:0003676: nucleic acid binding GO:0046872: metal ion binding
FBgn0146465	FBgn0031908	CG5177	1.74206	0.000954198	GO:0005992: trehalose biosynthetic process GO:0070413: trehalose metabolism in response to stress	GO:0005576: extracellular region GO:0005737: cytoplasm	GO:0004805: trehalose-phosphatase activity
FBgn0146513	FBgn0031918	CG6055	-4.46577	3.28797e-06	−	−	GO:0030246: carbohydrate binding
FBgn0139641	FBgn0031973	Spn28Dc	-3.09322	2.20527e-08	GO:0009611: response to wounding GO:0035009: negative regulation of melanization defense response GO:0045861: negative regulation of proteolysis	GO:0005615: extracellular space	GO:0004867: serine-type endopeptidase inhibitor activity
FBgn0137004	FBgn0032006	Pvr	1.17568	7.73761e-05	GO:0006468: protein phosphorylation GO:0006974: cellular response to DNA damage stimulus GO:0007015: actin filament organization GO:0007298: border follicle cell migration GO:0007419: ventral cord development GO:0007435: salivary gland morphogenesis GO:0007443: Malpighian tubule morphogenesis GO:0007516: hemocyte development GO:0008360: regulation of cell shape GO:0019730: antimicrobial humoral r…	GO:0005622: intracellular GO:0005886: plasma membrane GO:0016021: integral component of membrane	GO:0004713: protein tyrosine kinase activity GO:0004714: transmembrane receptor protein tyrosine kinase activity GO:0005021: vascular endothelial growth factor-activated receptor activity GO:0005515: protein binding GO:0005524: ATP binding
FBgn0136999	FBgn0032010	CG8086	2.68951	3.26947e-07	GO:0007605: sensory perception of sound GO:0022008: neurogenesis	−	−
FBgn0139904	FBgn0032022	CG14275	2.66735	0.00266872	−	−	−
FBgn0134791	FBgn0032079	CG31886	1.72227	1.9236e-08	−	GO:0016021: integral component of membrane	−
FBgn0140197	FBgn0032085	CG9555	4.21952	6.32009e-19	−	GO:0016021: integral component of membrane	−
FBgn0132913	FBgn0032117	FucTB	1.14586	4.34061e-08	GO:0006486: protein glycosylation	GO:0000139: Golgi membrane GO:0016021: integral component of membrane GO:0032580: Golgi cisterna membrane	GO:0008417: fucosyltransferase activity GO:0046920: alpha-(1->3)-fucosyltransferase activity
FBgn0133868	FBgn0032136	Apoltp	-1.52311	0.000261312	GO:0015918: sterol transport GO:0032370: positive regulation of lipid transport GO:0034196: acylglycerol transport	GO:0005615: extracellular space GO:0005875: microtubule associated complex GO:0005886: plasma membrane GO:0045178: basal part of cell	GO:0005319: lipid transporter activity GO:0070325: lipoprotein particle receptor binding
FBgn0142876	FBgn0032147	IP3K1	-1.03646	0.00164039	GO:0006979: response to oxidative stress	GO:0005737: cytoplasm	GO:0005516: calmodulin binding GO:0008440: inositol-1 4 5-trisphosphate 3-kinase activity
FBgn0141002	FBgn0032209	Hand	3.40514	0.00160643	GO:0006355: regulation of transcription DNA-templated GO:0007508: larval heart development GO:0030097: hemopoiesis GO:0032968: positive regulation of transcription elongation from RNA polymerase II promoter GO:0035050: embryonic heart tube development GO:0043066: negative regulation of apoptotic process GO:0048813: dendrite morphogenesis	GO:0005634: nucleus	GO:0001077: transcriptional activator activity RNA polymerase II core promoter proximal region sequence-specific binding GO:0003700: transcription factor activity sequence-specific DNA binding GO:0046983: protein dimerization activity
FBgn0143126	FBgn0032225	CG5022	-8.39025	1.89572e-31	GO:0031032: actomyosin structure organization	GO:0005737: cytoplasm GO:0005856: cytoskeleton GO:0016021: integral component of membrane GO:0019898: extrinsic component of membrane	GO:0005200: structural constituent of cytoskeleton GO:0008092: cytoskeletal protein binding
FBgn0136857	FBgn0032228	CG5367	1.50943	0.000199985	GO:0006508: proteolysis GO:0051603: proteolysis involved in cellular protein catabolic process	GO:0005615: extracellular space GO:0005764: lysosome	GO:0004197: cysteine-type endopeptidase activity GO:0008234: cysteine-type peptidase activity
FBgn0140367	FBgn0032235	CG5096	4.45963	7.72771e-10	−	GO:0016021: integral component of membrane	−
FBgn0139398	FBgn0032330	Samuel	1.75166	6.63499e-12	GO:0031935: regulation of chromatin silencing GO:0040008: regulation of growth	−	−
FBgn0147438	FBgn0032382	Mal-B2	-1.30077	2.62839e-07	GO:0005975: carbohydrate metabolic process	−	GO:0003824: catalytic activity GO:0004558: alpha-1 4-glucosidase activity GO:0032450: maltose alpha-glucosidase activity
FBgn0139806	FBgn0032402	CG14945	3.22777	0.000237461	GO:0006650: glycerophospholipid metabolic process	−	GO:0008081: phosphoric diester hydrolase activity GO:0047396: glycosylphosphatidylinositol diacylglycerol-lyase activity
FBgn0140220	FBgn0032471	CG5122	1.85522	0.000265291	−	−	GO:0004092: carnitine O-acetyltransferase activity GO:0016746: transferase activity transferring acyl groups
FBgn0135404	FBgn0032536	Ance-3	3.471	3.21363e-15	GO:0006508: proteolysis	GO:0016020: membrane GO:0016021: integral component of membrane	GO:0004180: carboxypeptidase activity GO:0008237: metallopeptidase activity GO:0008241: peptidyl-dipeptidase activity GO:0046872: metal ion binding
FBgn0137001	FBgn0032625	CG15136	5.42991	2.74964e-09	−	−	−
FBgn0140682	FBgn0032666	CG5758	1.34897	3.02322e-09	GO:0007155: cell adhesion GO:0008039: synaptic target recognition GO:0030198: extracellular matrix organization	GO:0005578: proteinaceous extracellular matrix GO:0005615: extracellular space	GO:0050839: cell adhesion molecule binding
FBgn0136888	FBgn0032684	Ugt301D1	3.17104	5.69194e-10	GO:0008152: metabolic process GO:0009813: flavonoid biosynthetic process GO:0052696: flavonoid glucuronidation	GO:0016021: integral component of membrane GO:0043231: intracellular membrane-bounded organelle	GO:0008194: UDP-glycosyltransferase activity GO:0015020: glucuronosyltransferase activity GO:0016758: transferase activity transferring hexosyl groups
FBgn0136761	FBgn0032771	CG17349	4.6698	5.806e-06	GO:0060548: negative regulation of cell death	GO:0005634: nucleus GO:0005829: cytosol	GO:0001664: G-protein coupled receptor binding
FBgn0142550	FBgn0032787	CG10195	-1.89553	8.76081e-05	−	−	GO:0016787: hydrolase activity
FBgn0280243	FBgn0032836	CG10680	3.24334	0.000237461	−	−	−
FBgn0145892	FBgn0032889	CG9331	-1.15224	3.30569e-05	GO:0055114: oxidation-reduction process	GO:0005576: extracellular region	GO:0016616: oxidoreductase activity acting on the CH-OH group of donors NAD or NADP as acceptor GO:0051287: NAD binding
FBgn0143996	FBgn0033051	Strica	-2.20364	2.91407e-11	GO:0006508: proteolysis GO:0012501: programmed cell death GO:0035070: salivary gland histolysis GO:0045476: nurse cell apoptotic process GO:0046672: positive regulation of compound eye retinal cell programmed cell death GO:0097194: execution phase of apoptosis	GO:0005737: cytoplasm	GO:0004197: cysteine-type endopeptidase activity GO:0097200: cysteine-type endopeptidase activity involved in execution phase of apoptosis
FBgn0141106	FBgn0033058	CCHa2-R	6.71253	0.000374398	GO:0007186: G-protein coupled receptor signaling pathway GO:0007218: neuropeptide signaling pathway	GO:0005886: plasma membrane GO:0016021: integral component of membrane	GO:0008188: neuropeptide receptor activity
FBgn0144010	FBgn0033072	CG17994	-1.59368	1.3655e-05	−	−	−
FBgn0142968	FBgn0033101	CG9436	-1.22104	0.000126313	GO:0055114: oxidation-reduction process	−	GO:0004032: alditol:NADP+ 1-oxidoreductase activity GO:0016491: oxidoreductase activity
FBgn0142455	FBgn0033113	Spn42Dc	2.51255	0.00655135	GO:0045861: negative regulation of proteolysis	GO:0005615: extracellular space	GO:0004867: serine-type endopeptidase inhibitor activity
FBgn0142793	FBgn0033138	Tsp42Eq	1.74992	0.00916222	GO:0007166: cell surface receptor signaling pathway GO:0045747: positive regulation of Notch signaling pathway GO:0090002: establishment of protein localization to plasma membrane	GO:0005887: integral component of plasma membrane GO:0016021: integral component of membrane	−
FBgn0141834	FBgn0033188	Drat	1.89139	1.86506e-05	GO:0001666: response to hypoxia GO:0030431: sleep GO:0055114: oxidation-reduction process GO:0071361: cellular response to ethanol	−	GO:0008270: zinc ion binding GO:0016491: oxidoreductase activity
FBgn0142524	FBgn0033234	MFS12	-1.31974	1.50987e-05	GO:0006820: anion transport GO:0055085: transmembrane transport	GO:0016021: integral component of membrane	GO:0022857: transmembrane transporter activity
FBgn0136203	FBgn0033238	azot	1.10044	0.00423481	GO:0043065: positive regulation of apoptotic process	−	GO:0005509: calcium ion binding
FBgn0142904	FBgn0033252	CG12769	1.52389	2.10293e-06	−	−	GO:0003676: nucleic acid binding GO:0046872: metal ion binding
FBgn0142090	FBgn0033257	sand	5.04188	3.14392e-28	GO:0030322: stabilization of membrane potential GO:0042321: negative regulation of circadian sleep/wake cycle sleep GO:0045837: negative regulation of membrane potential GO:0071805: potassium ion transmembrane transport GO:1903351: cellular response to dopamine	GO:0005887: integral component of plasma membrane GO:0016021: integral component of membrane	GO:0005267: potassium channel activity GO:0022841: potassium ion leak channel activity
FBgn0142165	FBgn0033367	PPO2	1.11832	6.37919e-05	GO:0035006: melanization defense response GO:0035011: melanotic encapsulation of foreign target GO:0042417: dopamine metabolic process GO:0042438: melanin biosynthetic process GO:0050830: defense response to Gram-positive bacterium GO:0050832: defense response to fungus	GO:0005576: extracellular region GO:0005615: extracellular space	GO:0004503: monophenol monooxygenase activity GO:0036263: L-DOPA monooxygenase activity GO:0036264: dopamine monooxygenase activity GO:0046872: metal ion binding
FBgn0142800	FBgn0033381	GstE13	1.81535	1.9282e-12	GO:0006749: glutathione metabolic process	GO:0005737: cytoplasm	GO:0004364: glutathione transferase activity
FBgn0142556	FBgn0033388	CG8046	2.00206	0.000340777	GO:0006072: glycerol-3-phosphate metabolic process GO:0055085: transmembrane transport GO:0055114: oxidation-reduction process	GO:0009331: glycerol-3-phosphate dehydrogenase complex GO:0016021: integral component of membrane	GO:0004368: glycerol-3-phosphate dehydrogenase activity GO:0052591: sn-glycerol-3-phosphate:ubiquinone-8 oxidoreductase activity
FBgn0142256	FBgn0033405	CG13954	-3.53418	9.87735e-05	−	GO:0016021: integral component of membrane	−
FBgn0143962	FBgn0033438	Mmp2	1.38522	7.13641e-07	GO:0002218: activation of innate immune response GO:0007419: ventral cord development GO:0007424: open tracheal system development GO:0007426: tracheal outgrowth open tracheal system GO:0007505: adult fat body development GO:0007561: imaginal disc eversion GO:0007602: phototransduction GO:0008045: motor neuron axon guidance GO:0016485: protein processing GO:0030178: negative regulation of Wnt sig…	GO:0005886: plasma membrane GO:0009897: external side of plasma membrane GO:0016021: integral component of membrane GO:0030425: dendrite GO:0031012: extracellular matrix	GO:0004175: endopeptidase activity GO:0004222: metalloendopeptidase activity GO:0008270: zinc ion binding
FBgn0143954	FBgn0033447	dila	-5.5103	4.5096e-54	GO:0007283: spermatogenesis GO:0008344: adult locomotory behavior GO:0010824: regulation of centrosome duplication GO:0035082: axoneme assembly GO:0035735: intraciliary transport involved in cilium morphogenesis GO:0042073: intraciliary transport GO:0042384: cilium assembly GO:0048935: peripheral nervous system neuron development GO:0060271: cilium morphogenesis	GO:0000242: pericentriolar material GO:0005929: cilium GO:0034451: centriolar satellite GO:0035869: ciliary transition zone	−
FBgn0141897	FBgn0033458	CG18446	1.01818	5.6106e-12	−	−	GO:0046872: metal ion binding
FBgn0142064	FBgn0033504	CAP	1.35944	0.00515538	GO:0007015: actin filament organization GO:0007155: cell adhesion GO:0007605: sensory perception of sound GO:0016203: muscle attachment GO:0016477: cell migration GO:0050954: sensory perception of mechanical stimulus	−	−
FBgn0142932	FBgn0033524	Cyp49a1	1.94056	1.0134e-05	GO:0055114: oxidation-reduction process	GO:0005789: endoplasmic reticulum membrane GO:0031090: organelle membrane	GO:0004497: monooxygenase activity GO:0005506: iron ion binding GO:0016705: oxidoreductase activity acting on paired donors with incorporation or reduction of molecular oxygen GO:0020037: heme binding
FBgn0142079	FBgn0033541	CG12934	2.71584	0.00360239	−	−	−
FBgn0142378	FBgn0033610	CG18335	-1.29367	6.79393e-07	−	−	−
FBgn0143997	FBgn0033658	Twdlbeta	2.46856	9.60064e-07	GO:0010171: body morphogenesis GO:0040003: chitin-based cuticle development	GO:0005578: proteinaceous extracellular matrix	GO:0005214: structural constituent of chitin-based cuticle
FBgn0141687	FBgn0033702	CG8854	-6.23366	0.00149209	−	−	−
FBgn0141199	FBgn0033717	CG8839	-3.40543	0.00936597	−	GO:0005811: lipid particle GO:0012505: endomembrane system	GO:0004040: amidase activity GO:0016884: carbon-nitrogen ligase activity with glutamine as amido-N-donor
FBgn0141795	FBgn0033725	Cpr49Ac	-1.93403	0.00537624	GO:0040003: chitin-based cuticle development GO:0042381: hemolymph coagulation	GO:0005576: extracellular region GO:0005615: extracellular space GO:0031012: extracellular matrix	GO:0008010: structural constituent of chitin-based larval cuticle GO:0042302: structural constituent of cuticle
FBgn0141862	FBgn0033753	Cyp301a1	1.28241	5.64967e-12	GO:0007490: tergite morphogenesis GO:0055114: oxidation-reduction process	GO:0031966: mitochondrial membrane	GO:0004497: monooxygenase activity GO:0005506: iron ion binding GO:0016705: oxidoreductase activity acting on paired donors with incorporation or reduction of molecular oxygen GO:0020037: heme binding
FBgn0143886	FBgn0033760	CG8785	1.72177	0.00424828	GO:0003333: amino acid transmembrane transport	GO:0016021: integral component of membrane	GO:0015171: amino acid transmembrane transporter activity
FBgn0142957	FBgn0033775	Cyp9h1	7.09612	0.00144936	GO:0055114: oxidation-reduction process	GO:0005789: endoplasmic reticulum membrane GO:0031090: organelle membrane	GO:0004497: monooxygenase activity GO:0005506: iron ion binding GO:0016491: oxidoreductase activity GO:0016705: oxidoreductase activity acting on paired donors with incorporation or reduction of molecular oxygen GO:0020037: heme binding
FBgn0142713	FBgn0033785	Sans	2.05646	6.49779e-07	−	GO:0005737: cytoplasm GO:0005769: early endosome	−
FBgn0142303	FBgn0033791	Drl-2	6.00815	4.60431e-32	GO:0006468: protein phosphorylation GO:0007435: salivary gland morphogenesis GO:0008045: motor neuron axon guidance GO:0016055: Wnt signaling pathway GO:0016201: synaptic target inhibition GO:0061643: chemorepulsion of axon	GO:0016021: integral component of membrane GO:0043235: receptor complex	GO:0004672: protein kinase activity GO:0004713: protein tyrosine kinase activity GO:0005524: ATP binding GO:0017147: Wnt-protein binding GO:0046982: protein heterodimerization activity
FBgn0141076	FBgn0033855	link	1.80505	0.0071452	GO:0022008: neurogenesis	GO:0031982: vesicle	−
FBgn0280848	FBgn0033926/FBgn0033928	Arc1/Arc2	1.61627	7.69584e-53	GO:0003012: muscle system process GO:0042595: behavioral response to starvation	GO:0030017: sarcomere GO:0045202: synapse	−
FBgn0141460	FBgn0033945	CG12868	-1.8024	1.04369e-06	−	−	−
FBgn0143184	FBgn0034047	CG12970	-1.45869	5.64967e-12	−	−	−
FBgn0143682	FBgn0034095	CG15701	1.04594	0.0023918	−	−	−
FBgn0141808	FBgn0034141	CG8311	-1.04505	0.000402412	−	GO:0016021: integral component of membrane	GO:0004168: dolichol kinase activity
FBgn0141321	FBgn0034225/FBgn0050104	veil/NT5E-2	1.65584	2.46982e-10	GO:0009166: nucleotide catabolic process	−	GO:0000166: nucleotide binding GO:0008253: 5'-nucleotidase activity GO:0046872: metal ion binding
FBgn0141860	FBgn0034281	CG14490	1.67943	0.000530627	−	−	−
FBgn0141962	FBgn0034391	CG15080	6.60015	0.00196411	GO:0007155: cell adhesion GO:0030198: extracellular matrix organization	GO:0005578: proteinaceous extracellular matrix GO:0005615: extracellular space	GO:0050839: cell adhesion molecule binding
FBgn0143070	FBgn0034394	CG15096	2.274	0.000452284	GO:0006820: anion transport GO:0055085: transmembrane transport	GO:0005886: plasma membrane GO:0016021: integral component of membrane	GO:0005215: transporter activity GO:0022857: transmembrane transporter activity
FBgn0142094	FBgn0034397	CG15082	3.94384	3.64519e-06	−	−	−
FBgn0142102	FBgn0034408	sano	-4.96186	7.51831e-158	GO:0035159: regulation of tube length open tracheal system GO:0042067: establishment of ommatidial planar polarity	GO:0045179: apical cortex	−
FBgn0143222	FBgn0034438	CG9416	1.05415	0.00060036	−	GO:0016021: integral component of membrane	−
FBgn0141280	FBgn0034467	CG15128	3.80238	0.00822306	GO:0007140: male meiosis	−	−
FBgn0143820	FBgn0034476	Toll-7	3.29134	3.49272e-06	GO:0002752: cell surface pattern recognition receptor signaling pathway GO:0007165: signal transduction GO:0007411: axon guidance GO:0010508: positive regulation of autophagy GO:0045087: innate immune response GO:0050688: regulation of defense response to virus GO:0051607: defense response to virus	GO:0005887: integral component of plasma membrane GO:0009897: external side of plasma membrane	GO:0005030: neurotrophin receptor activity GO:0008329: signaling pattern recognition receptor activity GO:0046790: virion binding
FBgn0141410	FBgn0034512	CG18067	1.68325	1.89261e-24	GO:0032504: multicellular organism reproduction	GO:0005615: extracellular space	−
FBgn0142590	FBgn0034530	Rcd6	3.20114	0.000160752	GO:0051297: centrosome organization	GO:0000242: pericentriolar material GO:0016021: integral component of membrane	−
FBgn0142482	FBgn0034612	CG10505	-2.47526	3.36346e-09	GO:0010043: response to zinc ion GO:0046688: response to copper ion GO:0055085: transmembrane transport	GO:0016021: integral component of membrane	GO:0005524: ATP binding GO:0042626: ATPase activity coupled to transmembrane movement of substances
FBgn0143873	FBgn0034706	CG11275	-1.19261	1.36185e-08	GO:0022008: neurogenesis GO:0030162: regulation of proteolysis GO:0042787: protein ubiquitination involved in ubiquitin-dependent protein catabolic process GO:0043161: proteasome-mediated ubiquitin-dependent protein catabolic process	GO:0005829: cytosol GO:0019005: SCF ubiquitin ligase complex	GO:0031625: ubiquitin protein ligase binding
FBgn0141778	FBgn0034709	Swim	1.03099	0.000332648	GO:0006508: proteolysis GO:0006955: immune response GO:0007155: cell adhesion GO:0030177: positive regulation of Wnt signaling pathway GO:0030431: sleep GO:0035593: positive regulation of Wnt signaling pathway by establishment of Wnt protein localization to extracellular region	GO:0005615: extracellular space GO:0042600: chorion	GO:0005044: scavenger receptor activity GO:0008234: cysteine-type peptidase activity GO:0017147: Wnt-protein binding GO:0030247: polysaccharide binding
FBgn0141721	FBgn0034724	babos	2.28123	0.00121108	GO:0048814: regulation of dendrite morphogenesis	GO:0016021: integral component of membrane GO:0098595: perivitelline space	−
FBgn0141977	FBgn0034756	Cyp6d2	3.19092	9.47096e-08	GO:0046680: response to DDT GO:0046701: insecticide catabolic process GO:0055114: oxidation-reduction process GO:1901563: response to camptothecin	GO:0005789: endoplasmic reticulum membrane GO:0031090: organelle membrane	GO:0004497: monooxygenase activity GO:0005506: iron ion binding GO:0016491: oxidoreductase activity GO:0016705: oxidoreductase activity acting on paired donors with incorporation or reduction of molecular oxygen GO:0020037: heme binding
FBgn0143439	FBgn0034974	CG16786	-1.56355	2.08e-11	−	−	−
FBgn0141929	FBgn0035034	CG3565	2.0721	0.00272194	−	−	GO:0005509: calcium ion binding
FBgn0142285	FBgn0035040	CG4741	3.13865	2.95421e-06	−	GO:0016021: integral component of membrane	−
FBgn0085888	FBgn0035050	SiaT	1.80938	3.92893e-09	GO:0006486: protein glycosylation GO:0007528: neuromuscular junction development GO:0009311: oligosaccharide metabolic process GO:0018279: protein N-linked glycosylation via asparagine	GO:0005576: extracellular region GO:0005794: Golgi apparatus GO:0016021: integral component of membrane	GO:0003835: beta-galactoside alpha-2 6-sialyltransferase activity GO:0008373: sialyltransferase activity
FBgn0135546	FBgn0035103	Vdup1	-1.62996	1.67822e-15	GO:0007165: signal transduction GO:0010629: negative regulation of gene expression	GO:0005634: nucleus GO:0005737: cytoplasm	−
FBgn0139494	FBgn0035131	mthl9	-1.20834	0.000858481	GO:0007186: G-protein coupled receptor signaling pathway GO:0008340: determination of adult lifespan GO:0042594: response to starvation	GO:0005886: plasma membrane GO:0016021: integral component of membrane	GO:0004930: G-protein coupled receptor activity
FBgn0134196	FBgn0035179	CG12038	-2.97552	0.000611034	−	−	−
FBgn0136132	FBgn0035210	msd5	-1.09214	2.69494e-10	GO:0007052: mitotic spindle organization GO:0090307: mitotic spindle assembly	GO:0005875: microtubule associated complex GO:0070652: HAUS complex	−
FBgn0280531	FBgn0035265	PIG-Wb	2.34874	0.00591884	GO:0006506: GPI anchor biosynthetic process	GO:0005789: endoplasmic reticulum membrane GO:0016021: integral component of membrane	GO:0016746: transferase activity transferring acyl groups
FBgn0135297	FBgn0035266	Gk2	-1.37888	1.39172e-06	GO:0005975: carbohydrate metabolic process GO:0006071: glycerol metabolic process GO:0006641: triglyceride metabolic process GO:0016310: phosphorylation GO:0046167: glycerol-3-phosphate biosynthetic process	GO:0005739: mitochondrion	GO:0004370: glycerol kinase activity
FBgn0137317	FBgn0035266	Gk2	-1.79948	6.11415e-05	GO:0005975: carbohydrate metabolic process GO:0006071: glycerol metabolic process GO:0006641: triglyceride metabolic process GO:0016310: phosphorylation GO:0046167: glycerol-3-phosphate biosynthetic process	GO:0005739: mitochondrion	GO:0004370: glycerol kinase activity
FBgn0135237	FBgn0035360	CG1246	6.62513	0.000230713	−	GO:0016021: integral component of membrane	−
FBgn0135514	FBgn0035431	CG14968	3.52465	1.33226e-07	−	−	−
FBgn0134886	FBgn0035604	Ir64a	6.71007	0.00228915	GO:0010034: response to acetate GO:0010157: response to chlorate GO:0042048: olfactory behavior GO:0050850: positive regulation of calcium-mediated signaling GO:0050907: detection of chemical stimulus involved in sensory perception GO:0050911: detection of chemical stimulus involved in sensory perception of smell GO:0071311: cellular response to acetate GO:0071468: cellular response to acidic pH	GO:0016021: integral component of membrane GO:0032590: dendrite membrane GO:0071683: sensory dendrite	GO:0004970: ionotropic glutamate receptor activity GO:0004984: olfactory receptor activity GO:0005230: extracellular ligand-gated ion channel activity GO:0015276: ligand-gated ion channel activity
FBgn0144601	FBgn0035678	CG10469	-1.49616	4.80851e-11	GO:0006508: proteolysis	−	GO:0004252: serine-type endopeptidase activity
FBgn0135440	FBgn0035710	SP1173	1.03971	0.00150619	−	GO:0016021: integral component of membrane	−
FBgn0135212	FBgn0035791	CG8539	2.25474	0.000121592	GO:0006508: proteolysis	GO:0005615: extracellular space	GO:0004181: metallocarboxypeptidase activity GO:0008270: zinc ion binding
FBgn0139375	FBgn0035861	CG7213	-3.90048	6.20344e-09	−	−	−
FBgn0135740	FBgn0035870	Gr66a	1.55908	0.00302167	GO:0007635: chemosensory behavior GO:0008049: male courtship behavior GO:0010037: response to carbon dioxide GO:0017085: response to insecticide GO:0019233: sensory perception of pain GO:0031000: response to caffeine GO:0050909: sensory perception of taste GO:0050912: detection of chemical stimulus involved in sensory perception of taste GO:0050913: sensory perception of bitter taste GO:1901354: …	GO:0005886: plasma membrane GO:0016021: integral component of membrane GO:0030424: axon GO:0030425: dendrite GO:0043025: neuronal cell body	GO:0004984: olfactory receptor activity GO:0008527: taste receptor activity GO:0033041: sweet taste receptor activity
FBgn0135586	FBgn0035888	CG7120	-1.94571	3.24765e-49	GO:0008152: metabolic process GO:0032504: multicellular organism reproduction	GO:0005615: extracellular space	GO:0003824: catalytic activity
FBgn0135002	FBgn0035982	CG4461	2.52282	0.000111792	GO:0009408: response to heat	−	−
FBgn0134841	FBgn0036008	CG3408	1.23759	1.85517e-23	−	GO:0016021: integral component of membrane	−
FBgn0135784	FBgn0036036	CG14174	1.32825	0.00477	GO:0022008: neurogenesis	−	−
FBgn0135768	FBgn0036063	CG6674	1.01828	0.00104346	−	−	−
FBgn0136616	FBgn0036121	CG6310	1.20601	0.000104163	−	−	−
FBgn0134364	FBgn0036157	CG7560	2.32619	0.0093347	GO:0006555: methionine metabolic process GO:0006730: one-carbon metabolic process GO:0035999: tetrahydrofolate interconversion GO:0055114: oxidation-reduction process	GO:0005829: cytosol	GO:0004489: methylenetetrahydrofolate reductase (NAD(P)H) activity
FBgn0136464	FBgn0036179	CG7368	3.04558	0.000252265	GO:0006351: transcription DNA-templated GO:0006909: phagocytosis	GO:0005634: nucleus	GO:0000981: RNA polymerase II transcription factor activity sequence-specific DNA binding GO:0003676: nucleic acid binding GO:0003700: transcription factor activity sequence-specific DNA binding GO:0046872: metal ion binding
FBgn0134501	FBgn0036236	CG6931	-3.96159	0.00871454	−	−	−
FBgn0136517	FBgn0036410	CG8100	-2.82352	0.00389138	−	−	−
FBgn0134103	FBgn0036454	CG17839	2.03647	0.000299809	−	GO:0005634: nucleus GO:0016021: integral component of membrane	−
FBgn0136691	FBgn0036463	Reck	1.30464	4.64266e-05	GO:0010951: negative regulation of endopeptidase activity GO:0030198: extracellular matrix organization	GO:0016020: membrane	GO:0008191: metalloendopeptidase inhibitor activity
FBgn0135873	FBgn0036504	yellow-k	1.03344	3.76642e-05	GO:0042438: melanin biosynthetic process GO:0048067: cuticle pigmentation	GO:0016021: integral component of membrane	GO:0016853: isomerase activity
FBgn0143413	FBgn0036565	CG5235	-1.93672	2.12039e-21	GO:0055114: oxidation-reduction process	GO:0005576: extracellular region GO:0005737: cytoplasm	GO:0004500: dopamine beta-monooxygenase activity GO:0005507: copper ion binding GO:0016715: oxidoreductase activity acting on paired donors with incorporation or reduction of molecular oxygen reduced ascorbate as one donor and incorporation of one atom of oxygen
FBgn0135423	FBgn0036587	CG4950	2.07861	2.24513e-05	−	GO:0016021: integral component of membrane	−
FBgn0139549	FBgn0036689	CG7730	-1.41569	1.88631e-06	GO:0007611: learning or memory GO:0019233: sensory perception of pain	−	−
FBgn0135242	FBgn0036698	CG7724	2.0259	0.00010021	GO:0006694: steroid biosynthetic process GO:0055114: oxidation-reduction process	GO:0016021: integral component of membrane	GO:0003854: 3-beta-hydroxy-delta5-steroid dehydrogenase activity GO:0008460: dTDP-glucose 4 6-dehydratase activity
FBgn0135146	FBgn0036742	CG7497	1.74432	0.00346518	GO:0007015: actin filament organization GO:0007186: G-protein coupled receptor signaling pathway GO:0007189: adenylate cyclase-activating G-protein coupled receptor signaling pathway GO:0007204: positive regulation of cytosolic calcium ion concentration GO:0008360: regulation of cell shape	GO:0005887: integral component of plasma membrane GO:0016021: integral component of membrane	GO:0004930: G-protein coupled receptor activity
FBgn0136368	FBgn0036756	Cln3	1.95243	0.000764417	GO:0006979: response to oxidative stress GO:0007034: vacuolar transport GO:0007040: lysosome organization GO:0008340: determination of adult lifespan GO:0008593: regulation of Notch signaling pathway GO:0015809: arginine transport GO:0046328: regulation of JNK cascade GO:0051453: regulation of intracellular pH	GO:0005764: lysosome GO:0005765: lysosomal membrane GO:0005770: late endosome GO:0016020: membrane GO:0016021: integral component of membrane GO:0031301: integral component of organelle membrane GO:0031982: vesicle	−
FBgn0136364	FBgn0036759	CG5577	1.50619	1.43085e-05	GO:0006470: protein dephosphorylation GO:0016311: dephosphorylation	GO:0005634: nucleus GO:0005737: cytoplasm GO:0005829: cytosol	GO:0004035: alkaline phosphatase activity GO:0004721: phosphoprotein phosphatase activity GO:0016791: phosphatase activity
FBgn0136342	FBgn0036777	CG7341	-1.42968	1.41649e-06	−	−	−
FBgn0136340	FBgn0036780	CG7330	-1.81605	0.000472485	−	−	−
FBgn0134474	FBgn0036787	CG4306	-1.02943	0.000508286	GO:0006750: glutathione biosynthetic process GO:0042381: hemolymph coagulation	GO:0005576: extracellular region	GO:0003839: gamma-glutamylcyclotransferase activity
FBgn0136280	FBgn0036876	CG9451	3.05415	0.00292465	GO:0016311: dephosphorylation	GO:0005634: nucleus GO:0070062: extracellular exosome	GO:0003993: acid phosphatase activity
FBgn0134090	FBgn0036931	CG14183	2.5193	0.00382311	−	−	GO:0005524: ATP binding
FBgn0134678	FBgn0036975	CG5618	1.7274	0.00697782	GO:0019752: carboxylic acid metabolic process	−	GO:0004782: sulfinoalanine decarboxylase activity GO:0016831: carboxy-lyase activity GO:0030170: pyridoxal phosphate binding
FBgn0136164	FBgn0037014	CG13251	7.02296	0.000449899	−	−	−
FBgn0134310	FBgn0037109	MED1	-1.09754	2.30944e-12	GO:0006357: regulation of transcription from RNA polymerase II promoter GO:0006366: transcription from RNA polymerase II promoter GO:0006367: transcription initiation from RNA polymerase II promoter	GO:0005634: nucleus GO:0016592: mediator complex	GO:0001104: RNA polymerase II transcription cofactor activity
FBgn0136675	FBgn0037163	laza	1.27907	0.00049099	GO:0006644: phospholipid metabolic process GO:0007602: phototransduction GO:0009642: response to light intensity GO:0016311: dephosphorylation GO:0043052: thermotaxis GO:0046839: phospholipid dephosphorylation	GO:0005887: integral component of plasma membrane GO:0016020: membrane	GO:0008195: phosphatidate phosphatase activity GO:0042577: lipid phosphatase activity
FBgn0134144	FBgn0037166	CG11426	1.7962	8.91524e-06	GO:0006644: phospholipid metabolic process GO:0007602: phototransduction GO:0016311: dephosphorylation GO:0046839: phospholipid dephosphorylation	GO:0005887: integral component of plasma membrane GO:0016020: membrane GO:0016021: integral component of membrane	GO:0008195: phosphatidate phosphatase activity GO:0042577: lipid phosphatase activity
FBgn0145580	FBgn0037215	beta-Man	1.83695	1.35423e-05	GO:0005975: carbohydrate metabolic process	GO:0043231: intracellular membrane-bounded organelle	GO:0004553: hydrolase activity hydrolyzing O-glycosyl compounds GO:0004567: beta-mannosidase activity
FBgn0145802	FBgn0037470	Tailor	1.17938	4.44832e-19	GO:0031054: pre-miRNA processing GO:0071076: RNA 3' uridylation	GO:0005737: cytoplasm	GO:0005524: ATP binding GO:0046872: metal ion binding GO:0050265: RNA uridylyltransferase activity
FBgn0146827	FBgn0037487	thw	6.43777	8.12709e-11	GO:0006030: chitin metabolic process GO:0050965: detection of temperature stimulus involved in sensory perception of pain	GO:0005576: extracellular region	GO:0008061: chitin binding
FBgn0142399	FBgn0037513	pyd3	-1.5404	5.24984e-19	GO:0006207: 'de novo' pyrimidine nucleobase biosynthetic process GO:0006208: pyrimidine nucleobase catabolic process GO:0006807: nitrogen compound metabolic process	−	GO:0003837: beta-ureidopropionase activity GO:0016810: hydrolase activity acting on carbon-nitrogen (but not peptide) bonds
FBgn0146850	FBgn0037515	Sp7	3.05673	2.72509e-09	GO:0006508: proteolysis GO:0035006: melanization defense response GO:0035008: positive regulation of melanization defense response	GO:0005576: extracellular region	GO:0004180: carboxypeptidase activity GO:0004252: serine-type endopeptidase activity
FBgn0146853	FBgn0037518	CG2641	-1.06956	6.23863e-08	−	−	−
FBgn0145882	FBgn0037537	CG2767	2.07915	1.61567e-07	GO:0022416: chaeta development GO:0035220: wing disc development GO:0055114: oxidation-reduction process	−	GO:0008106: alcohol dehydrogenase (NADP+) activity GO:0016491: oxidoreductase activity
FBgn0145101	FBgn0037583	CG9684	1.95378	5.50074e-24	GO:0000398: mRNA splicing via spliceosome GO:0006401: RNA catabolic process	GO:0005737: cytoplasm GO:0071011: precatalytic spliceosome GO:0071013: catalytic step 2 spliceosome	GO:0004518: nuclease activity GO:0008270: zinc ion binding
FBgn0145796	FBgn0037625	CG11768	-3.58346	5.15018e-07	−	−	−
FBgn0145285	FBgn0037661	Ada	1.02793	0.00897875	GO:0006154: adenosine catabolic process GO:0009117: nucleotide metabolic process GO:0046103: inosine biosynthetic process	−	GO:0004000: adenosine deaminase activity GO:0019239: deaminase activity GO:0046872: metal ion binding
FBgn0133017	FBgn0037662	CG11997	-1.68631	0.00668606	−	−	−
FBgn0145334	FBgn0037956	CG6959	1.14642	0.00540099	GO:0007409: axonogenesis	GO:0005578: proteinaceous extracellular matrix GO:0005615: extracellular space GO:0016021: integral component of membrane	−
FBgn0137170	FBgn0037989	ATP8B	1.03181	0.00239004	GO:0007030: Golgi organization GO:0032880: regulation of protein localization GO:0045332: phospholipid translocation GO:0050911: detection of chemical stimulus involved in sensory perception of smell	GO:0005794: Golgi apparatus GO:0005886: plasma membrane GO:0005929: cilium GO:0016021: integral component of membrane GO:0071683: sensory dendrite	GO:0000287: magnesium ion binding GO:0004012: phospholipid-translocating ATPase activity GO:0005524: ATP binding
FBgn0145187	FBgn0038013	CG10038	1.0565	2.84352e-05	−	−	−
FBgn0133264	FBgn0038073	CG14395	-6.81631	0.00126995	−	−	−
FBgn0145979	FBgn0038139	PK2-R2	-5.1878	0.00161161	GO:0007186: G-protein coupled receptor signaling pathway GO:0007218: neuropeptide signaling pathway	GO:0005887: integral component of plasma membrane GO:0016021: integral component of membrane	GO:0001653: peptide receptor activity GO:0004930: G-protein coupled receptor activity GO:0008188: neuropeptide receptor activity GO:0036401: pyrokinin receptor activity
FBgn0145969	FBgn0038150	yellow-e3	-6.99525	0.000957913	GO:0042438: melanin biosynthetic process GO:0048067: cuticle pigmentation	−	GO:0016853: isomerase activity
FBgn0145722	FBgn0038277	RpS5b	-2.92964	4.79331e-15	GO:0000028: ribosomal small subunit assembly GO:0002181: cytoplasmic translation GO:0006412: translation GO:0022008: neurogenesis	GO:0005840: ribosome GO:0005875: microtubule associated complex GO:0015935: small ribosomal subunit GO:0022627: cytosolic small ribosomal subunit	GO:0003723: RNA binding GO:0003729: mRNA binding GO:0003735: structural constituent of ribosome GO:0019843: rRNA binding
FBgn0146655	FBgn0038295	Gyc88E	1.21447	5.96379e-06	GO:0000302: response to reactive oxygen species GO:0001666: response to hypoxia GO:0006182: cGMP biosynthetic process GO:0007165: signal transduction GO:0035556: intracellular signal transduction	GO:0005622: intracellular GO:0005886: plasma membrane GO:0008074: guanylate cyclase complex soluble	GO:0000166: nucleotide binding GO:0004383: guanylate cyclase activity GO:0005525: GTP binding GO:0019825: oxygen binding GO:0019826: oxygen sensor activity GO:0020037: heme binding GO:0042803: protein homodimerization activity GO:0046872: metal ion binding GO:0046982: protein heterodimerization activity GO:0070025: carbon monoxide binding GO:0070026: nitric oxide binding
FBgn0133618	FBgn0038320	Sra-1	1.06581	3.13985e-39	GO:0000902: cell morphogenesis GO:0001745: compound eye morphogenesis GO:0006909: phagocytosis GO:0007411: axon guidance GO:0008360: regulation of cell shape GO:0022416: chaeta development GO:0030031: cell projection assembly GO:0030866: cortical actin cytoskeleton organization GO:0033627: cell adhesion mediated by integrin GO:0050807: regulation of synapse organization	GO:0005737: cytoplasm GO:0031209: SCAR complex GO:0045177: apical part of cell GO:0045202: synapse	−
FBgn0132923	FBgn0038345	CG5213	4.65946	1.42725e-09	GO:0022008: neurogenesis	−	GO:0000166: nucleotide binding GO:0003723: RNA binding GO:0003729: mRNA binding
FBgn0147368	FBgn0038371	Pbp45	1.09625	0.000262334	GO:0042795: snRNA transcription from RNA polymerase II promoter GO:0042796: snRNA transcription from RNA polymerase III promoter GO:0065004: protein-DNA complex assembly	GO:0019185: snRNA-activating protein complex	GO:0003677: DNA binding GO:0003681: bent DNA binding GO:0005515: protein binding GO:0043565: sequence-specific DNA binding
FBgn0145673	FBgn0038416	CG17930	-5.79496	0.00331649	GO:0055085: transmembrane transport	GO:0016021: integral component of membrane	GO:0022857: transmembrane transporter activity
FBgn0146231	FBgn0038435/FBgn0038436	Gyc89Da/Gyc89Db	3.45845	0.00103925	GO:0000302: response to reactive oxygen species GO:0001666: response to hypoxia GO:0006182: cGMP biosynthetic process GO:0007165: signal transduction GO:0035556: intracellular signal transduction	GO:0005622: intracellular GO:0005886: plasma membrane GO:0008074: guanylate cyclase complex soluble	GO:0000166: nucleotide binding GO:0004383: guanylate cyclase activity GO:0005525: GTP binding GO:0020037: heme binding GO:0046872: metal ion binding GO:0046982: protein heterodimerization activity
FBgn0146985	FBgn0038610	CG7675	-1.59924	1.36177e-20	−	GO:0005829: cytosol GO:0016021: integral component of membrane	GO:0016491: oxidoreductase activity
FBgn0138867	FBgn0038612	cona	-2.68877	3.7582e-10	GO:0007129: synapsis GO:0007130: synaptonemal complex assembly	GO:0000795: synaptonemal complex	−
FBgn0146058	FBgn0038627	CG7694	-1.129	0.000550118	GO:0000209: protein polyubiquitination GO:0042787: protein ubiquitination involved in ubiquitin-dependent protein catabolic process GO:0043161: proteasome-mediated ubiquitin-dependent protein catabolic process GO:0051865: protein autoubiquitination	−	GO:0004842: ubiquitin-protein transferase activity GO:0008270: zinc ion binding GO:0016874: ligase activity GO:0061630: ubiquitin protein ligase activity
FBgn0147345	FBgn0038660	CG14291	3.75404	1.5656e-09	GO:0008152: metabolic process	−	GO:0008484: sulfuric ester hydrolase activity GO:0016250: N-sulfoglucosamine sulfohydrolase activity
FBgn0146282	FBgn0038680/FBgn0038681	Cyp12a5/Cyp12a4	-2.95006	0.00567812	GO:0055114: oxidation-reduction process	GO:0031966: mitochondrial membrane	GO:0004497: monooxygenase activity GO:0005506: iron ion binding GO:0016705: oxidoreductase activity acting on paired donors with incorporation or reduction of molecular oxygen GO:0020037: heme binding
FBgn0145698	FBgn0038715	CG7333	7.4686	0.00897875	GO:0055085: transmembrane transport	GO:0005887: integral component of plasma membrane GO:0016021: integral component of membrane	GO:0015101: organic cation transmembrane transporter activity GO:0022857: transmembrane transporter activity
FBgn0133100	FBgn0038725	CG6184	4.45782	4.7151e-12	−	GO:0016021: integral component of membrane	−
FBgn0133086	FBgn0038752	CG4462	4.27868	0.00053199	GO:0055085: transmembrane transport	GO:0005887: integral component of plasma membrane GO:0016021: integral component of membrane	GO:0015101: organic cation transmembrane transporter activity
FBgn0133299	FBgn0038804	CG10877	1.84781	6.08766e-07	−	−	GO:0003824: catalytic activity
FBgn0144891	FBgn0038821	CG17267	-2.63224	0.0023475	−	−	−
FBgn0146596	FBgn0038858	CG5793	-2.61116	3.59081e-06	GO:0008152: metabolic process	−	GO:0003824: catalytic activity
FBgn0139256	FBgn0038889	Fancm	9.53638	9.14602e-09	GO:0000725: recombinational repair GO:0006281: DNA repair GO:0035825: reciprocal DNA recombination GO:0045003: double-strand break repair via synthesis-dependent strand annealing	GO:0005634: nucleus	GO:0003677: DNA binding GO:0004386: helicase activity GO:0005524: ATP binding GO:0016887: ATPase activity GO:0043138: 3'-5' DNA helicase activity
FBgn0144768	FBgn0038915	CG17819	2.87711	2.61098e-05	GO:0007264: small GTPase mediated signal transduction	GO:0005622: intracellular	GO:0005525: GTP binding
FBgn0144708	FBgn0038975	Nrx-1	-4.25227	1.48382e-48	GO:0007268: chemical synaptic transmission GO:0007274: neuromuscular synaptic transmission GO:0007416: synapse assembly GO:0008306: associative learning GO:0040011: locomotion GO:0040012: regulation of locomotion GO:0048488: synaptic vesicle endocytosis GO:0050808: synapse organization GO:0051124: synaptic growth at neuromuscular junction GO:0071938: vitamin A transport GO:0072553: terminal butto…	GO:0005886: plasma membrane GO:0016021: integral component of membrane GO:0031594: neuromuscular junction GO:0061174: type I terminal bouton	GO:0005515: protein binding GO:0019901: protein kinase binding GO:0034185: apolipoprotein binding GO:0097109: neuroligin family protein binding
FBgn0144789	FBgn0039098	GILT3	-1.52286	0.00307342	GO:0055114: oxidation-reduction process	−	GO:0015036: disulfide oxidoreductase activity
FBgn0146894	FBgn0039155	Kal1	1.69264	7.67796e-05	−	GO:0005576: extracellular region GO:0005578: proteinaceous extracellular matrix GO:0009897: external side of plasma membrane GO:0009986: cell surface	GO:0030414: peptidase inhibitor activity
FBgn0281426	FBgn0039167	CG17786	1.80094	1.7248e-10	−	−	−
FBgn0132849	FBgn0039201	CG13617	3.36424	1.76413e-13	−	−	GO:0046872: metal ion binding
FBgn0146457	FBgn0039290	CG13654	3.93982	0.00460922	−	GO:0005886: plasma membrane GO:0016021: integral component of membrane	−
FBgn0146396	FBgn0039294	Cad96Cb	-4.50779	0.000395822	GO:0007156: homophilic cell adhesion via plasma membrane adhesion molecules GO:0007424: open tracheal system development GO:0016339: calcium-dependent cell-cell adhesion via plasma membrane cell adhesion molecules GO:0044331: cell-cell adhesion mediated by cadherin	GO:0005886: plasma membrane GO:0005887: integral component of plasma membrane GO:0016021: integral component of membrane	GO:0005509: calcium ion binding
FBgn0147564	FBgn0039430	CG5455	-2.03619	1.38053e-08	GO:0030198: extracellular matrix organization	GO:0005578: proteinaceous extracellular matrix	−
FBgn0133513	FBgn0039529	CG5612	1.85472	1.03806e-07	−	−	−
FBgn0146913	FBgn0039630	CG11843	-3.48111	5.28217e-06	GO:0006508: proteolysis	−	GO:0004252: serine-type endopeptidase activity
FBgn0146918	FBgn0039681	CG7582	5.1131	1.29235e-06	−	GO:0016021: integral component of membrane	−
FBgn0133015	FBgn0039711	CG7824	1.44906	9.85597e-31	−	−	−
FBgn0147042	FBgn0039759	CG9733	-2.88725	0.00014039	GO:0006508: proteolysis	−	GO:0004252: serine-type endopeptidase activity
FBgn0133396	FBgn0039800/FBgn0039801	Npc2g/Npc2h	2.45544	0.0096526	GO:0007498: mesoderm development GO:0015918: sterol transport GO:0032367: intracellular cholesterol transport GO:0042381: hemolymph coagulation	GO:0005576: extracellular region GO:0005622: intracellular	GO:0032934: sterol binding
FBgn0145528	FBgn0039882	Rift	-1.30907	4.99131e-13	GO:0032218: riboflavin transport	GO:0005829: cytosol GO:0005887: integral component of plasma membrane	GO:0032217: riboflavin transporter activity
FBgn0136866	FBgn0039925	Kif3C	2.70646	0.00255063	GO:0007018: microtubule-based movement GO:0048812: neuron projection morphogenesis	GO:0005871: kinesin complex GO:0005874: microtubule	GO:0003777: microtubule motor activity GO:0005524: ATP binding GO:0008017: microtubule binding GO:0008569: ATP-dependent microtubule motor activity minus-end-directed GO:0008574: ATP-dependent microtubule motor activity plus-end-directed
FBgn0136840	FBgn0039938	Sox102F	-2.67046	5.45692e-05	GO:0045823: positive regulation of heart contraction	−	−
FBgn0138042	FBgn0039946	ATbp	-1.03141	0.00100138	GO:0006351: transcription DNA-templated GO:0006355: regulation of transcription DNA-templated GO:0006357: regulation of transcription from RNA polymerase II promoter GO:0045944: positive regulation of transcription from RNA polymerase II promoter	GO:0005634: nucleus	GO:0003676: nucleic acid binding GO:0003677: DNA binding GO:0046872: metal ion binding
FBgn0146706	FBgn0040056	CG17698	-1.30761	1.15324e-15	GO:0006468: protein phosphorylation	GO:0005737: cytoplasm	GO:0004672: protein kinase activity GO:0004674: protein serine/threonine kinase activity GO:0004683: calmodulin-dependent protein kinase activity GO:0005509: calcium ion binding GO:0005524: ATP binding
FBgn0132885	FBgn0040257	Ugt302E1	3.04196	1.85169e-09	GO:0008152: metabolic process GO:0009813: flavonoid biosynthetic process GO:0052696: flavonoid glucuronidation	GO:0016021: integral component of membrane GO:0043231: intracellular membrane-bounded organelle	GO:0008194: UDP-glycosyltransferase activity GO:0015020: glucuronosyltransferase activity GO:0016758: transferase activity transferring hexosyl groups
FBgn0132886	FBgn0040259	Ugt302C1	-1.13437	2.10108e-13	GO:0006011: UDP-glucose metabolic process GO:0009813: flavonoid biosynthetic process GO:0052696: flavonoid glucuronidation	GO:0012505: endomembrane system GO:0016021: integral component of membrane GO:0043231: intracellular membrane-bounded organelle	GO:0008194: UDP-glycosyltransferase activity GO:0016758: transferase activity transferring hexosyl groups
FBgn0139804	FBgn0040260	Ugt37D1	2.79063	3.72339e-07	GO:0008152: metabolic process GO:0009813: flavonoid biosynthetic process GO:0052696: flavonoid glucuronidation	GO:0016021: integral component of membrane GO:0043231: intracellular membrane-bounded organelle	GO:0008194: UDP-glycosyltransferase activity GO:0015020: glucuronosyltransferase activity GO:0016758: transferase activity transferring hexosyl groups
FBgn0136719	FBgn0040323	GNBP1	-1.18582	1.67782e-17	GO:0002758: innate immune response-activating signal transduction GO:0005975: carbohydrate metabolic process GO:0006955: immune response GO:0009253: peptidoglycan catabolic process GO:0045087: innate immune response GO:0045088: regulation of innate immune response GO:0050829: defense response to Gram-negative bacterium GO:0050830: defense response to Gram-positive bacterium GO:0050832: defense re…	GO:0005576: extracellular region GO:0046658: anchored component of plasma membrane	GO:0001530: lipopolysaccharide binding GO:0001872: (1->3)-beta-D-glucan binding GO:0004553: hydrolase activity hydrolyzing O-glycosyl compounds GO:0005515: protein binding GO:0008329: signaling pattern recognition receptor activity GO:0030246: carbohydrate binding GO:0030247: polysaccharide binding GO:0042834: peptidoglycan binding GO:0052736: beta-glucanase activity
FBgn0139599	FBgn0040827	CG13315	2.16884	0.00275689	−	−	−
FBgn0134965	FBgn0041100	park	-1.05805	1.19985e-09	GO:0000209: protein polyubiquitination GO:0000266: mitochondrial fission GO:0000422: mitophagy GO:0006979: response to oxidative stress GO:0007005: mitochondrion organization GO:0007275: multicellular organism development GO:0007283: spermatogenesis GO:0008344: adult locomotory behavior GO:0010637: negative regulation of mitochondrial fusion GO:0010821: regulation of mitochondrion organization GO…	GO:0000151: ubiquitin ligase complex GO:0005634: nucleus GO:0005737: cytoplasm GO:0005739: mitochondrion GO:0005783: endoplasmic reticulum GO:0005794: Golgi apparatus GO:0005829: cytosol	GO:0004842: ubiquitin-protein transferase activity GO:0016874: ligase activity GO:0031624: ubiquitin conjugating enzyme binding GO:0046872: metal ion binding GO:0061630: ubiquitin protein ligase activity
FBgn0145421	FBgn0041103	nht	5.36865	1.00969e-06	GO:0006367: transcription initiation from RNA polymerase II promoter GO:0007283: spermatogenesis GO:0010468: regulation of gene expression GO:0051123: RNA polymerase II transcriptional preinitiation complex assembly	GO:0001673: male germ cell nucleus GO:0005669: transcription factor TFIID complex GO:0005730: nucleolus	GO:0001075: transcription factor activity RNA polymerase II core promoter sequence-specific binding involved in preinitiation complex assembly GO:0046982: protein heterodimerization activity
FBgn0135902	FBgn0041156	exex	-5.65584	0.00346393	GO:0006355: regulation of transcription DNA-templated GO:0006357: regulation of transcription from RNA polymerase II promoter GO:0007399: nervous system development GO:0007412: axon target recognition GO:0007417: central nervous system development GO:0021520: spinal cord motor neuron cell fate specification GO:0046331: lateral inhibition GO:0061101: neuroendocrine cell differentiation	GO:0005634: nucleus	GO:0003700: transcription factor activity sequence-specific DNA binding GO:0043565: sequence-specific DNA binding
FBgn0136377	FBgn0041160	comm2	2.1251	1.15779e-06	GO:0007411: axon guidance	GO:0016021: integral component of membrane	−
FBgn0139260	FBgn0041182	Tep2	1.83136	5.0678e-06	GO:0006909: phagocytosis GO:0050829: defense response to Gram-negative bacterium	GO:0005615: extracellular space	GO:0004866: endopeptidase inhibitor activity
FBgn0136941	FBgn0042126	CG18788	2.46714	0.00329257	GO:0006820: anion transport GO:0055085: transmembrane transport	GO:0005886: plasma membrane GO:0016021: integral component of membrane	GO:0022857: transmembrane transporter activity
FBgn0142294	FBgn0042135	Gdap2	1.63802	6.34633e-15	−	−	−
FBgn0146572	FBgn0043069	MESK4	-1.22763	1.28415e-05	GO:0030318: melanocyte differentiation GO:0046579: positive regulation of Ras protein signal transduction	−	−
FBgn0147150	FBgn0043799	CG31381	1.02492	1.62861e-06	GO:0006400: tRNA modification GO:0008033: tRNA processing	GO:0005739: mitochondrion	GO:0046872: metal ion binding GO:0052381: tRNA dimethylallyltransferase activity
FBgn0139475	FBgn0043865	SA-2	2.55574	2.03413e-07	−	GO:0000794: condensed nuclear chromosome GO:0005730: nucleolus	−
FBgn0134232	FBgn0045770	S-Lap3	-3.08646	1.85491e-07	GO:0006508: proteolysis	GO:0005737: cytoplasm	GO:0004177: aminopeptidase activity GO:0008235: metalloexopeptidase activity GO:0030145: manganese ion binding
FBgn0146834	FBgn0045843	RacGAP84C	-5.564	6.71924e-24	GO:0001745: compound eye morphogenesis GO:0007266: Rho protein signal transduction GO:0007283: spermatogenesis GO:0030154: cell differentiation	GO:0005737: cytoplasm	GO:0005085: guanyl-nucleotide exchange factor activity GO:0005096: GTPase activator activity GO:0017048: Rho GTPase binding GO:0046872: metal ion binding
FBgn0143845	FBgn0046253	CG3502	4.66406	3.32476e-05	GO:0006508: proteolysis GO:0043171: peptide catabolic process	GO:0005737: cytoplasm GO:0005886: plasma membrane	GO:0008237: metallopeptidase activity GO:0008270: zinc ion binding GO:0042277: peptide binding GO:0070006: metalloaminopeptidase activity
FBgn0139909	FBgn0046302	CG10650	1.72843	0.00183968	−	−	−
FBgn0281316	FBgn0050022	CG30022	1.07163	8.43864e-10	GO:0006749: glutathione metabolic process	GO:0005654: nucleoplasm GO:0005739: mitochondrion	GO:0005506: iron ion binding
FBgn0281395	FBgn0050026	CG30026	2.36347	1.91257e-11	−	−	−
FBgn0141789	FBgn0050047	CG30047	-10.2287	1.00042e-10	−	GO:0016021: integral component of membrane	−
FBgn0141987	FBgn0050100	CG30100	6.48259	0.000413316	GO:0006415: translational termination GO:0070126: mitochondrial translational termination GO:0072344: rescue of stalled ribosome	GO:0005762: mitochondrial large ribosomal subunit	GO:0003747: translation release factor activity GO:0004045: aminoacyl-tRNA hydrolase activity GO:0016150: translation release factor activity codon nonspecific GO:0043022: ribosome binding
FBgn0142443	FBgn0050295	Ipk1	1.25443	6.4025e-19	GO:0032958: inositol phosphate biosynthetic process GO:0052746: inositol phosphorylation	GO:0005634: nucleus	GO:0005524: ATP binding GO:0035299: inositol pentakisphosphate 2-kinase activity
FBgn0143653	FBgn0050371	CG30371	7.38405	0.00883631	GO:0006508: proteolysis	−	GO:0004252: serine-type endopeptidase activity
FBgn0143501	FBgn0050401	dany	-8.0598	2.10384e-05	GO:1902064: regulation of transcription from RNA polymerase II promoter involved in spermatogenesis	GO:0005634: nucleus GO:0005705: polytene chromosome interband GO:0005730: nucleolus GO:0016021: integral component of membrane	GO:0003677: DNA binding
FBgn0143600	FBgn0050403	CG30403	2.06959	0.00111407	−	−	GO:0003677: DNA binding
FBgn0144045	FBgn0050418	nord	1.84619	0.000759613	GO:0007611: learning or memory GO:0008355: olfactory learning	−	−
FBgn0135759	FBgn0050489/FBgn0053503	Cyp12d1-p/Cyp12d1-d	3.08966	0.00155653	GO:0017085: response to insecticide GO:0046680: response to DDT GO:0055114: oxidation-reduction process	GO:0031966: mitochondrial membrane	GO:0004497: monooxygenase activity GO:0005506: iron ion binding GO:0016705: oxidoreductase activity acting on paired donors with incorporation or reduction of molecular oxygen GO:0020037: heme binding
FBgn0133199	FBgn0051004	mesh	7.35394	0.00168905	GO:0007160: cell-matrix adhesion GO:0007275: multicellular organism development GO:0090528: smooth septate junction assembly	GO:0005920: smooth septate junction GO:0016021: integral component of membrane GO:0016327: apicolateral plasma membrane	−
FBgn0144130	FBgn0051098	CG31098	-6.68448	3.03757e-40	−	−	−
FBgn0146341	FBgn0051119	HDAC11	-1.41521	4.45312e-05	−	−	GO:0004407: histone deacetylase activity GO:0032041: NAD-dependent histone deacetylase activity (H3-K14 specific)
FBgn0133233	FBgn0051163	SKIP	2.17872	1.27695e-27	GO:0007608: sensory perception of smell	−	−
FBgn0147365	FBgn0051183	CG31183	2.9236	0.000281683	GO:0006182: cGMP biosynthetic process GO:0006468: protein phosphorylation GO:0007165: signal transduction GO:0009190: cyclic nucleotide biosynthetic process GO:0019233: sensory perception of pain GO:0019934: cGMP-mediated signaling	GO:0005886: plasma membrane GO:0005887: integral component of plasma membrane GO:0008074: guanylate cyclase complex soluble	GO:0004383: guanylate cyclase activity GO:0004672: protein kinase activity GO:0004872: receptor activity GO:0005524: ATP binding
FBgn0147337	FBgn0051441	CG31441	2.40783	1.87356e-15	−	GO:0005634: nucleus	GO:0003676: nucleic acid binding GO:0008270: zinc ion binding
FBgn0147145	FBgn0051469	CG31469	2.55502	0.000162512	GO:0098628: peptidyl-N-phospho-arginine dephosphorylation	GO:0005737: cytoplasm GO:0070062: extracellular exosome	GO:0004725: protein tyrosine phosphatase activity GO:0098627: protein arginine phosphatase activity
FBgn0147443	FBgn0051481	pb	4.76153	0.000647505	GO:0006355: regulation of transcription DNA-templated GO:0007381: specification of segmental identity labial segment GO:0007382: specification of segmental identity maxillary segment GO:0010906: regulation of glucose metabolic process GO:0048728: proboscis development	GO:0005634: nucleus	GO:0003700: transcription factor activity sequence-specific DNA binding GO:0043565: sequence-specific DNA binding
FBgn0147068	FBgn0051528	CG31528	4.31857	0.000815389	−	−	−
FBgn0147217	FBgn0051547	NKCC	1.77036	0.00442254	GO:0003333: amino acid transmembrane transport	GO:0016021: integral component of membrane	GO:0015171: amino acid transmembrane transporter activity GO:0015377: cation:chloride symporter activity
FBgn0280295	FBgn0051617	His1:CG31617	-9.71061	2.50512e-87	GO:0006334: nucleosome assembly GO:0006342: chromatin silencing GO:0031057: negative regulation of histone modification GO:0051276: chromosome organization	GO:0000786: nucleosome GO:0000790: nuclear chromatin GO:0005634: nucleus	GO:0003677: DNA binding GO:0031490: chromatin DNA binding
FBgn0281384	FBgn0051617	His1:CG31617	-7.94306	3.85589e-76	GO:0006334: nucleosome assembly GO:0006342: chromatin silencing GO:0031057: negative regulation of histone modification GO:0051276: chromosome organization	GO:0000786: nucleosome GO:0000790: nuclear chromatin GO:0005634: nucleus	GO:0003677: DNA binding GO:0031490: chromatin DNA binding
FBgn0281774	FBgn0051617	His1:CG31617	-9.20281	2.25351e-08	GO:0006334: nucleosome assembly GO:0006342: chromatin silencing GO:0031057: negative regulation of histone modification GO:0051276: chromosome organization	GO:0000786: nucleosome GO:0000790: nuclear chromatin GO:0005634: nucleus	GO:0003677: DNA binding GO:0031490: chromatin DNA binding
FBgn0146165	FBgn0051618	His2A:CG31618	-1.38739	9.39481e-07	GO:0006325: chromatin organization GO:0006334: nucleosome assembly GO:0006342: chromatin silencing GO:0007526: larval somatic muscle development GO:0051298: centrosome duplication	GO:0000786: nucleosome GO:0000788: nuclear nucleosome GO:0000790: nuclear chromatin GO:0005634: nucleus GO:0005694: chromosome GO:0005700: polytene chromosome GO:0005704: polytene chromosome band GO:0005811: lipid particle	GO:0003677: DNA binding GO:0046982: protein heterodimerization activity
FBgn0140848	FBgn0051660	smog	6.81309	7.55547e-36	GO:0002805: regulation of antimicrobial peptide biosynthetic process GO:0003380: establishment or maintenance of cytoskeleton polarity involved in gastrulation GO:0003384: apical constriction involved in gastrulation GO:0007186: G-protein coupled receptor signaling pathway GO:0010470: regulation of gastrulation GO:0043519: regulation of myosin II filament organization GO:0048383: mesectoderm deve…	GO:0005886: plasma membrane GO:0005887: integral component of plasma membrane	GO:0004930: G-protein coupled receptor activity
FBgn0281631	FBgn0051673	CG31673	1.2024	1.06598e-08	GO:0055114: oxidation-reduction process	GO:0005829: cytosol	GO:0016616: oxidoreductase activity acting on the CH-OH group of donors NAD or NADP as acceptor GO:0016618: hydroxypyruvate reductase activity GO:0030267: glyoxylate reductase (NADP) activity GO:0051287: NAD binding
FBgn0145947	FBgn0051675	CG31675	2.37963	0.0052179	−	−	−
FBgn0140909	FBgn0051718	Ir31a	-2.55249	1.9096e-46	GO:0019233: sensory perception of pain GO:0050907: detection of chemical stimulus involved in sensory perception	GO:0016020: membrane GO:0016021: integral component of membrane GO:0032281: AMPA glutamate receptor complex	GO:0004970: ionotropic glutamate receptor activity GO:0004971: AMPA glutamate receptor activity GO:0015276: ligand-gated ion channel activity
FBgn0146096	FBgn0051721	Trim9	-1.54158	0.00682883	GO:0007409: axonogenesis GO:0007411: axon guidance GO:0016199: axon midline choice point recognition GO:0022008: neurogenesis GO:0038007: netrin-activated signaling pathway GO:0043161: proteasome-mediated ubiquitin-dependent protein catabolic process	GO:0005622: intracellular	GO:0004842: ubiquitin-protein transferase activity GO:0008270: zinc ion binding
FBgn0134235	FBgn0052062	Rbfox1	1.08681	5.95748e-08	GO:0000381: regulation of alternative mRNA splicing via spliceosome GO:0007399: nervous system development GO:0007474: imaginal disc-derived wing vein specification GO:0007613: memory GO:0017148: negative regulation of translation GO:0030706: germarium-derived oocyte differentiation GO:0045893: positive regulation of transcription DNA-templated GO:0048477: oogenesis	GO:0005634: nucleus GO:0005654: nucleoplasm GO:0005737: cytoplasm	GO:0000166: nucleotide binding GO:0003676: nucleic acid binding GO:0003729: mRNA binding GO:0003730: mRNA 3'-UTR binding GO:0008134: transcription factor binding GO:0044212: transcription regulatory region DNA binding
FBgn0136480	FBgn0052088	sunn	2.37209	1.64138e-17	GO:0051754: meiotic sister chromatid cohesion centromeric	GO:0000775: chromosome centromeric region	−
FBgn0135149	FBgn0052183	Ccn	4.45887	1.08012e-07	GO:0007155: cell adhesion GO:0007165: signal transduction GO:0007267: cell-cell signaling GO:0022008: neurogenesis GO:0060548: negative regulation of cell death	GO:0005578: proteinaceous extracellular matrix	GO:0005178: integrin binding GO:0008201: heparin binding
FBgn0136352	FBgn0052199	CG32199	1.76378	4.9686e-05	GO:0055114: oxidation-reduction process	GO:0005783: endoplasmic reticulum	GO:0004656: procollagen-proline 4-dioxygenase activity GO:0005506: iron ion binding GO:0016702: oxidoreductase activity acting on single donors with incorporation of molecular oxygen incorporation of two atoms of oxygen GO:0031418: L-ascorbic acid binding
FBgn0280690	FBgn0052600	dpr8	3.01188	0.00494798	GO:0007606: sensory perception of chemical stimulus GO:0050808: synapse organization	GO:0005887: integral component of plasma membrane	−
FBgn0138927	FBgn0052645	CG32645	-1.73208	0.00126128	−	GO:0016021: integral component of membrane	GO:0016747: transferase activity transferring acyl groups other than amino-acyl groups
FBgn0137219	FBgn0052704	Ir8a	1.95906	2.32322e-05	GO:0006811: ion transport GO:0010034: response to acetate GO:0010157: response to chlorate GO:0019226: transmission of nerve impulse GO:0042048: olfactory behavior GO:0050850: positive regulation of calcium-mediated signaling GO:0050907: detection of chemical stimulus involved in sensory perception GO:0050911: detection of chemical stimulus involved in sensory perception of smell GO:0071311: cell…	GO:0005886: plasma membrane GO:0005887: integral component of plasma membrane GO:0016021: integral component of membrane GO:0032590: dendrite membrane GO:0043235: receptor complex GO:0071683: sensory dendrite	GO:0004970: ionotropic glutamate receptor activity GO:0004984: olfactory receptor activity GO:0005102: receptor binding GO:0005230: extracellular ligand-gated ion channel activity GO:0005234: extracellular-glutamate-gated ion channel activity GO:0015026: coreceptor activity GO:0015276: ligand-gated ion channel activity GO:0036082: extracellular phenylacetaldehyde-gated ion channel activity
FBgn0140651	FBgn0052832	CG32832	1.33701	6.2737e-05	GO:0006850: mitochondrial pyruvate transport	GO:0005743: mitochondrial inner membrane	−
FBgn0144920	FBgn0053092	P5CDh2	-1.64984	0.00958269	GO:0055114: oxidation-reduction process	−	GO:0003842: 1-pyrroline-5-carboxylate dehydrogenase activity GO:0004029: aldehyde dehydrogenase (NAD) activity GO:0016620: oxidoreductase activity acting on the aldehyde or oxo group of donors NAD or NADP as acceptor
FBgn0140627	FBgn0053196	dpy	-1.07715	1.80468e-05	GO:0002064: epithelial cell development GO:0006355: regulation of transcription DNA-templated GO:0007424: open tracheal system development GO:0007475: apposition of dorsal and ventral imaginal disc-derived wing surfaces GO:0008362: chitin-based embryonic cuticle biosynthetic process GO:0040005: chitin-based cuticle attachment to epithelium GO:0044719: regulation of imaginal disc-derived wing size…	GO:0005634: nucleus GO:0016021: integral component of membrane GO:0031012: extracellular matrix	GO:0003700: transcription factor activity sequence-specific DNA binding GO:0005201: extracellular matrix structural constituent GO:0005509: calcium ion binding GO:0008270: zinc ion binding
FBgn0132927	FBgn0053207	pxb	4.85884	0.000703805	GO:0002121: inter-male aggressive behavior GO:0007224: smoothened signaling pathway GO:0007611: learning or memory GO:0007616: long-term memory GO:0008355: olfactory learning GO:0016319: mushroom body development GO:0035207: negative regulation of hemocyte proliferation GO:0048149: behavioral response to ethanol	GO:0016021: integral component of membrane	−
FBgn0136793	FBgn0053481	dpr7	4.89048	0.00507659	GO:0007606: sensory perception of chemical stimulus GO:0050808: synapse organization	GO:0005887: integral component of plasma membrane GO:0016021: integral component of membrane	−
FBgn0134352	FBgn0053489	CG33489	5.60252	3.44336e-27	−	−	−
FBgn0143428	FBgn0053519	Unc-89	2.22766	1.88374e-15	GO:0006468: protein phosphorylation GO:0007527: adult somatic muscle development GO:0035023: regulation of Rho protein signal transduction GO:0045214: sarcomere organization	GO:0031430: M band	GO:0004672: protein kinase activity GO:0005089: Rho guanyl-nucleotide exchange factor activity GO:0005524: ATP binding
FBgn0143125	FBgn0053527	SIFa	6.58257	0.00524657	GO:0007218: neuropeptide signaling pathway GO:0007621: negative regulation of female receptivity GO:0045938: positive regulation of circadian sleep/wake cycle sleep GO:0048047: mating behavior sex discrimination	GO:0005615: extracellular space	GO:0005179: hormone activity GO:0005184: neuropeptide hormone activity GO:0048018: receptor agonist activity GO:0071855: neuropeptide receptor binding
FBgn0143905	FBgn0053680	CG33680	2.16955	0.00458369	GO:0007623: circadian rhythm GO:0032504: multicellular organism reproduction	GO:0005615: extracellular space GO:0016021: integral component of membrane	−
FBgn0146876	FBgn0053868	His2B:CG33868	-1.48237	2.40306e-08	GO:0006333: chromatin assembly or disassembly GO:0006334: nucleosome assembly	GO:0000786: nucleosome GO:0000788: nuclear nucleosome GO:0005811: lipid particle	GO:0003677: DNA binding GO:0046982: protein heterodimerization activity
FBgn0140140	FBgn0054003	NimB3	2.44544	7.01285e-11	GO:0042742: defense response to bacterium GO:0045746: negative regulation of Notch signaling pathway	GO:0005576: extracellular region GO:0016021: integral component of membrane	−
FBgn0140218	FBgn0058006	CG40006	-1.24902	3.56093e-21	−	GO:0016020: membrane GO:0016021: integral component of membrane	−
FBgn0138575	FBgn0065032	Arpc3B	1.93683	0.00186099	GO:0034314: Arp2/3 complex-mediated actin nucleation	GO:0005737: cytoplasm GO:0005885: Arp2/3 protein complex	GO:0003779: actin binding GO:0005200: structural constituent of cytoskeleton
FBgn0133110	FBgn0066101/FBgn0051092	LpR1/LpR2	2.06868	3.42466e-06	GO:0006898: receptor-mediated endocytosis	GO:0016021: integral component of membrane	GO:0004872: receptor activity GO:0005509: calcium ion binding
FBgn0146197	FBgn0083963	Nlg3	7.40815	0.000705818	GO:0006909: phagocytosis GO:0007158: neuron cell-cell adhesion GO:0007416: synapse assembly GO:0007528: neuromuscular junction development GO:0022008: neurogenesis GO:0048488: synaptic vesicle endocytosis GO:0050804: modulation of synaptic transmission	GO:0005887: integral component of plasma membrane GO:0009986: cell surface GO:0045202: synapse	GO:0004872: receptor activity GO:0042043: neurexin family protein binding GO:0052689: carboxylic ester hydrolase activity
FBgn0144021	FBgn0085241	CG34212	1.28998	0.00567812	−	−	−
FBgn0135884	FBgn0085290	CG34261	-1.01239	1.28299e-13	GO:0042278: purine nucleoside metabolic process	−	GO:0001883: purine nucleoside binding
FBgn0138707	FBgn0085354	CG34325	1.77714	2.7277e-05	−	−	GO:0008270: zinc ion binding
FBgn0133497	FBgn0085382	CG34353	4.92209	2.08376e-06	GO:0042332: gravitaxis	−	−
FBgn0137857	FBgn0085387	shakB	3.28933	2.04565e-06	GO:0003254: regulation of membrane depolarization GO:0006811: ion transport GO:0007602: phototransduction GO:0007630: jump response GO:0009416: response to light stimulus GO:0010496: intercellular transport GO:0010644: cell communication by electrical coupling GO:0016264: gap junction assembly GO:0055085: transmembrane transport	GO:0005886: plasma membrane GO:0005921: gap junction GO:0016021: integral component of membrane	GO:0005243: gap junction channel activity GO:0009881: photoreceptor activity
FBgn0141475	FBgn0085397	Fili	-4.06097	6.00164e-27	GO:0007476: imaginal disc-derived wing morphogenesis GO:0042981: regulation of apoptotic process GO:0048085: adult chitin-containing cuticle pigmentation	GO:0016021: integral component of membrane	−
FBgn0139871	FBgn0085407	Pvf3	-2.45364	7.10285e-21	GO:0007435: salivary gland morphogenesis GO:0008039: synaptic target recognition GO:0035099: hemocyte migration GO:0048010: vascular endothelial growth factor receptor signaling pathway	GO:0016020: membrane	GO:0005172: vascular endothelial growth factor receptor binding GO:0008083: growth factor activity
FBgn0146856	FBgn0085413	CG34384	-1.62968	5.00304e-17	GO:0007205: protein kinase C-activating G-protein coupled receptor signaling pathway GO:0016310: phosphorylation GO:0035556: intracellular signal transduction GO:0051259: protein oligomerization	GO:0005622: intracellular GO:0005737: cytoplasm GO:0005768: endosome	GO:0004143: diacylglycerol kinase activity GO:0005524: ATP binding GO:0046872: metal ion binding
FBgn0142984	FBgn0085415	CG34386	2.90611	0.00477	−	−	−
FBgn0134895	FBgn0085447	sif	3.52193	2.30917e-05	GO:0030036: actin cytoskeleton organization GO:0035023: regulation of Rho protein signal transduction GO:0035556: intracellular signal transduction GO:0043087: regulation of GTPase activity GO:0050770: regulation of axonogenesis GO:0050803: regulation of synapse structure or activity GO:0051491: positive regulation of filopodium assembly	GO:0005622: intracellular GO:0030054: cell junction GO:0045202: synapse	GO:0005057: receptor signaling protein activity GO:0005089: Rho guanyl-nucleotide exchange factor activity GO:0030676: Rac guanyl-nucleotide exchange factor activity
FBgn0136852	FBgn0087002	apolpp	-2.31389	0.00194404	GO:0006810: transport GO:0006869: lipid transport GO:0007224: smoothened signaling pathway GO:0016055: Wnt signaling pathway	GO:0005576: extracellular region GO:0005615: extracellular space GO:0005811: lipid particle GO:0005875: microtubule associated complex GO:0030139: endocytic vesicle GO:0045178: basal part of cell	GO:0005102: receptor binding GO:0005319: lipid transporter activity GO:0005504: fatty acid binding GO:0008017: microtubule binding GO:0008289: lipid binding GO:0019841: retinol binding GO:0020037: heme binding GO:0046872: metal ion binding
FBgn0136870	FBgn0250819	CG33521	1.34417	0.00119673	−	−	GO:0008270: zinc ion binding
FBgn0137935	FBgn0250869	CG42240	-1.11743	0.00961673	−	−	−
FBgn0147404	FBgn0259146	fid	4.94243	2.42986e-10	GO:0002098: tRNA wobble uridine modification GO:0008152: metabolic process GO:0050775: positive regulation of dendrite morphogenesis GO:0050965: detection of temperature stimulus involved in sensory perception of pain	GO:0005634: nucleus GO:0005737: cytoplasm	GO:0000049: tRNA binding GO:0008168: methyltransferase activity GO:0008198: ferrous iron binding GO:0016300: tRNA (uracil) methyltransferase activity GO:0016706: oxidoreductase activity acting on paired donors with incorporation or reduction of molecular oxygen 2-oxoglutarate as one donor and incorporation of one atom each of oxygen into both donors
FBgn0134800	FBgn0259173	corn	-2.5706	5.12834e-09	GO:0045921: positive regulation of exocytosis	GO:0005737: cytoplasm GO:0005938: cell cortex GO:0043234: protein complex GO:0045177: apical part of cell	GO:0005515: protein binding GO:0008017: microtubule binding
FBgn0135238	FBgn0259200	CG42304	1.29347	0.00180607	−	−	−
FBgn0140080	FBgn0259213	side-II	1.58244	7.36518e-13	−	GO:0016021: integral component of membrane	−
FBgn0280305	FBgn0259224	CG42324	1.97703	0.00207571	−	−	−
FBgn0133692	FBgn0259231	CCKLR-17D1	5.36832	0.0093347	GO:0007186: G-protein coupled receptor signaling pathway GO:0007204: positive regulation of cytosolic calcium ion concentration GO:0007218: neuropeptide signaling pathway GO:0007528: neuromuscular junction development GO:0008344: adult locomotory behavior GO:0008345: larval locomotory behavior GO:0033555: multicellular organismal response to stress	GO:0005887: integral component of plasma membrane GO:0016021: integral component of membrane GO:0043025: neuronal cell body GO:0043195: terminal bouton	GO:0004930: G-protein coupled receptor activity GO:0004951: cholecystokinin receptor activity GO:0008188: neuropeptide receptor activity GO:0015054: gastrin receptor activity
FBgn0145085	FBgn0259244	CG42342	-1.75252	0.000779163	−	GO:0005581: collagen trimer GO:0005886: plasma membrane GO:0016021: integral component of membrane	−
FBgn0280613	FBgn0259708	CG42362	5.28883	1.87356e-15	−	−	−
FBgn0280631	FBgn0259708	CG42362	2.1304	3.0334e-22	−	−	−
FBgn0280655	FBgn0259716	Nepl6	-2.21144	0.00494378	GO:0006508: proteolysis	−	GO:0004222: metalloendopeptidase activity
FBgn0133897	FBgn0259834	out	-2.61633	0.000369624	GO:0007281: germ cell development GO:0035234: ectopic germ cell programmed cell death GO:0055085: transmembrane transport	GO:0016021: integral component of membrane	GO:0008028: monocarboxylic acid transmembrane transporter activity
FBgn0136881	FBgn0259927	CG42450	1.81549	0.000549949	GO:0007186: G-protein coupled receptor signaling pathway GO:0035556: intracellular signal transduction	GO:0005737: cytoplasm GO:0005834: heterotrimeric G-protein complex GO:0005886: plasma membrane	GO:0004871: signal transducer activity GO:0005096: GTPase activator activity
FBgn0135498	FBgn0260657	CG42540	-5.11544	2.34669e-20	−	GO:0016020: membrane GO:0016021: integral component of membrane	−
FBgn0146278	FBgn0260746	Ect3	1.23698	0.00314717	GO:0005975: carbohydrate metabolic process GO:0035071: salivary gland cell autophagic cell death GO:0048102: autophagic cell death	GO:0005773: vacuole	GO:0004565: beta-galactosidase activity
FBgn0139649	FBgn0260995	dpr21	11.1816	5.53841e-25	GO:0050808: synapse organization	−	−
FBgn0147561	FBgn0261262	CG42613	-4.06028	6.93669e-12	GO:0030431: sleep	GO:0016021: integral component of membrane	−
FBgn0146334	FBgn0261292/FBgn0261293	CheB53a/CheB53b	-6.11418	1.75782e-06	GO:0007606: sensory perception of chemical stimulus GO:0043695: detection of pheromone	GO:0005576: extracellular region GO:0005615: extracellular space	GO:0008289: lipid binding
FBgn0280345	FBgn0261356	CG42633	-4.7582	0.00699502	−	−	−
FBgn0144550	FBgn0261446	CG13377	1.41651	6.72417e-07	GO:0002121: inter-male aggressive behavior GO:0016319: mushroom body development GO:0042048: olfactory behavior	−	GO:0003858: 3-hydroxybutyrate dehydrogenase activity
FBgn0135415	FBgn0261514	NimA	6.41501	0.00346209	GO:0006909: phagocytosis GO:0019233: sensory perception of pain GO:0045746: negative regulation of Notch signaling pathway	GO:0016021: integral component of membrane	−
FBgn0139936	FBgn0261523	CG42658	8.09452	0.00312086	−	GO:0005789: endoplasmic reticulum membrane	−
FBgn0137757	FBgn0261560	Thor	-1.42166	0.00350046	GO:0001558: regulation of cell growth GO:0006641: triglyceride metabolic process GO:0006955: immune response GO:0006979: response to oxidative stress GO:0007520: myoblast fusion GO:0007525: somatic muscle development GO:0008340: determination of adult lifespan GO:0009617: response to bacterium GO:0019731: antibacterial humoral response GO:0042594: response to starvation GO:0045792: negative regul…	GO:0005737: cytoplasm	GO:0008190: eukaryotic initiation factor 4E binding
FBgn0141429	FBgn0261588	pdm3	5.37131	2.05508e-27	GO:0006351: transcription DNA-templated GO:0006355: regulation of transcription DNA-templated GO:0007409: axonogenesis GO:0007411: axon guidance GO:0007412: axon target recognition GO:0007608: sensory perception of smell	GO:0005634: nucleus	GO:0003677: DNA binding GO:0003700: transcription factor activity sequence-specific DNA binding
FBgn0142938	FBgn0261698	SLO2	1.66977	1.95102e-10	GO:0006813: potassium ion transport GO:0022008: neurogenesis GO:0048812: neuron projection morphogenesis GO:0071805: potassium ion transmembrane transport	GO:0008076: voltage-gated potassium channel complex GO:0016020: membrane GO:0016021: integral component of membrane	GO:0005228: intracellular sodium activated potassium channel activity GO:0005249: voltage-gated potassium channel activity GO:0015269: calcium-activated potassium channel activity
FBgn0144503	FBgn0261703	gce	-2.67114	9.98475e-41	GO:0006351: transcription DNA-templated GO:0006355: regulation of transcription DNA-templated GO:0010906: regulation of glucose metabolic process GO:0035626: juvenile hormone mediated signaling pathway GO:0043069: negative regulation of programmed cell death GO:0045944: positive regulation of transcription from RNA polymerase II promoter	GO:0005634: nucleus GO:0005667: transcription factor complex GO:0005737: cytoplasm	GO:0003700: transcription factor activity sequence-specific DNA binding GO:0004880: juvenile hormone receptor activity GO:0005500: juvenile hormone binding GO:0008134: transcription factor binding GO:0046982: protein heterodimerization activity
FBgn0136076	FBgn0261723	Dbx	4.04889	3.03299e-06	GO:0006355: regulation of transcription DNA-templated GO:0007411: axon guidance GO:0048663: neuron fate commitment	GO:0005634: nucleus	GO:0043565: sequence-specific DNA binding
FBgn0134088	FBgn0261953	TfAP-2	4.55491	0.000273788	GO:0000122: negative regulation of transcription from RNA polymerase II promoter GO:0002121: inter-male aggressive behavior GO:0007480: imaginal disc-derived leg morphogenesis GO:0007485: imaginal disc-derived male genitalia development GO:0008049: male courtship behavior GO:0008343: adult feeding behavior GO:0008344: adult locomotory behavior GO:0016348: imaginal disc-derived leg joint morphogen…	GO:0005634: nucleus	GO:0000977: RNA polymerase II regulatory region sequence-specific DNA binding GO:0000981: RNA polymerase II transcription factor activity sequence-specific DNA binding GO:0003700: transcription factor activity sequence-specific DNA binding GO:0043565: sequence-specific DNA binding
FBgn0143363	FBgn0261989	CG42807	-1.25445	0.00743018	−	−	−
FBgn0145551	FBgn0262005	CG42823	6.13113	0.000140975	GO:0032504: multicellular organism reproduction	GO:0005615: extracellular space	−
FBgn0140999	FBgn0262123	l(2)41Ab	2.83983	0.00494656	GO:0003341: cilium movement GO:0070286: axonemal dynein complex assembly	GO:0005737: cytoplasm	−
FBgn0136418	FBgn0262519	Mi-2	-3.46987	0.0085663	GO:0000122: negative regulation of transcription from RNA polymerase II promoter GO:0006351: transcription DNA-templated GO:0006355: regulation of transcription DNA-templated GO:0006357: regulation of transcription from RNA polymerase II promoter GO:0007283: spermatogenesis GO:0007517: muscle organ development GO:0030261: chromosome condensation GO:0042766: nucleosome mobilization GO:0043044: ATP…	GO:0005634: nucleus GO:0005700: polytene chromosome GO:0005829: cytosol GO:0016581: NuRD complex GO:0035327: transcriptionally active chromatin	GO:0003677: DNA binding GO:0003682: chromatin binding GO:0004003: ATP-dependent DNA helicase activity GO:0004386: helicase activity GO:0005515: protein binding GO:0005524: ATP binding GO:0008026: ATP-dependent helicase activity GO:0008270: zinc ion binding GO:0016818: hydrolase activity acting on acid anhydrides in phosphorus-containing anhydrides GO:0016887: ATPase activity GO:0031491: nucleosom…
FBgn0133310	FBgn0262869	Gfrl	-5.69539	2.28578e-35	GO:0019233: sensory perception of pain	GO:0031362: anchored component of external side of plasma membrane	GO:0050839: cell adhesion molecule binding
FBgn0141100	FBgn0263029	CG43324	3.57751	5.77537e-20	GO:0007186: G-protein coupled receptor signaling pathway	GO:0005834: heterotrimeric G-protein complex	GO:0004871: signal transducer activity
FBgn0139607	FBgn0263131	CG43373	-3.53351	8.04938e-17	GO:0006171: cAMP biosynthetic process GO:0007189: adenylate cyclase-activating G-protein coupled receptor signaling pathway GO:0007193: adenylate cyclase-inhibiting G-protein coupled receptor signaling pathway GO:0019933: cAMP-mediated signaling GO:0035556: intracellular signal transduction	GO:0005622: intracellular GO:0005886: plasma membrane GO:0016021: integral component of membrane	GO:0000166: nucleotide binding GO:0004016: adenylate cyclase activity
FBgn0134246	FBgn0263199	Galk	1.1588	1.41013e-05	GO:0006012: galactose metabolic process GO:0046835: carbohydrate phosphorylation	GO:0005737: cytoplasm GO:0016020: membrane GO:0070062: extracellular exosome	GO:0004335: galactokinase activity GO:0005524: ATP binding
FBgn0138162	FBgn0263257	Cngl	4.27005	1.02344e-51	GO:0006812: cation transport GO:0019935: cyclic-nucleotide-mediated signaling GO:0042391: regulation of membrane potential GO:0055085: transmembrane transport	GO:0005622: intracellular GO:0005887: integral component of plasma membrane GO:0017071: intracellular cyclic nucleotide activated cation channel complex	GO:0005221: intracellular cyclic nucleotide activated cation channel activity GO:0005249: voltage-gated potassium channel activity
FBgn0147066	FBgn0263594	lost	1.65545	4.13662e-25	GO:0000398: mRNA splicing via spliceosome GO:0007277: pole cell development GO:0009952: anterior/posterior pattern specification GO:0019094: pole plasm mRNA localization GO:0045451: pole plasm oskar mRNA localization	GO:0005737: cytoplasm GO:0005829: cytosol GO:0030529: intracellular ribonucleoprotein complex GO:0071011: precatalytic spliceosome GO:0071013: catalytic step 2 spliceosome	−
FBgn0134904	FBgn0264002	MsR2	3.55125	0.006846	GO:0002209: behavioral defense response GO:0007186: G-protein coupled receptor signaling pathway GO:0007193: adenylate cyclase-inhibiting G-protein coupled receptor signaling pathway GO:0007218: neuropeptide signaling pathway GO:0008344: adult locomotory behavior GO:0008345: larval locomotory behavior	GO:0005887: integral component of plasma membrane GO:0016021: integral component of membrane	GO:0004930: G-protein coupled receptor activity GO:0008188: neuropeptide receptor activity GO:0035013: myosuppressin receptor activity
FBgn0147517	FBgn0264005	Hmx	4.66764	0.00296934	GO:0006351: transcription DNA-templated GO:0006355: regulation of transcription DNA-templated GO:0007399: nervous system development GO:0030154: cell differentiation GO:0045892: negative regulation of transcription DNA-templated	GO:0005634: nucleus	GO:0003677: DNA binding GO:0043565: sequence-specific DNA binding
FBgn0133488	FBgn0264490	Eip93F	-1.25123	0.00692496	GO:0006911: phagocytosis engulfment GO:0006914: autophagy GO:0006919: activation of cysteine-type endopeptidase activity involved in apoptotic process GO:0008628: hormone-mediated apoptotic signaling pathway GO:0035071: salivary gland cell autophagic cell death GO:0035072: ecdysone-mediated induction of salivary gland cell autophagic cell death GO:0035096: larval midgut cell programmed cell death…	GO:0005634: nucleus GO:0005700: polytene chromosome GO:0035327: transcriptionally active chromatin	GO:0003677: DNA binding
FBgn0137285	FBgn0264712	CG1172	8.48526	7.649e-28	−	−	GO:0043130: ubiquitin binding
FBgn0134064	FBgn0264908	pHCl-1	2.08631	0.000731334	GO:0006821: chloride transport GO:0022008: neurogenesis	GO:0005886: plasma membrane GO:0016021: integral component of membrane	GO:0005230: extracellular ligand-gated ion channel activity GO:0005254: chloride channel activity GO:0008068: extracellular-glutamate-gated chloride channel activity
FBgn0147001	FBgn0265274	Inx3	2.1121	1.54462e-20	GO:0006811: ion transport GO:0007391: dorsal closure GO:0010496: intercellular transport	GO:0005737: cytoplasm GO:0005886: plasma membrane GO:0005921: gap junction GO:0016021: integral component of membrane GO:0016327: apicolateral plasma membrane GO:0016328: lateral plasma membrane	GO:0005243: gap junction channel activity
FBgn0138531	FBgn0265416	Neto	-5.78109	2.15849e-11	GO:0001941: postsynaptic membrane organization GO:0007274: neuromuscular synaptic transmission GO:0007528: neuromuscular junction development GO:0030510: regulation of BMP signaling pathway GO:0035187: hatching behavior GO:0040011: locomotion GO:0043113: receptor clustering GO:0046331: lateral inhibition GO:0050808: synapse organization GO:0051726: regulation of cell cycle GO:0060361: flight GO:0…	GO:0008328: ionotropic glutamate receptor complex GO:0031594: neuromuscular junction GO:0097482: muscle cell postsynaptic density	−
FBgn0137447	FBgn0265523	Smr	-1.57707	6.14394e-11	GO:0000122: negative regulation of transcription from RNA polymerase II promoter GO:0006909: phagocytosis GO:0007346: regulation of mitotic cell cycle GO:0007476: imaginal disc-derived wing morphogenesis GO:0010906: regulation of glucose metabolic process GO:0030707: ovarian follicle cell development GO:0045746: negative regulation of Notch signaling pathway GO:0045892: negative regulation of tra…	GO:0000118: histone deacetylase complex GO:0005654: nucleoplasm GO:0005700: polytene chromosome GO:0005829: cytosol GO:0016021: integral component of membrane GO:0017053: transcriptional repressor complex	GO:0003677: DNA binding GO:0003682: chromatin binding GO:0003714: transcription corepressor activity GO:0005515: protein binding GO:0008134: transcription factor binding GO:0016922: ligand-dependent nuclear receptor binding
FBgn0138799	FBgn0265575	yin	-1.37022	0.000473222	GO:0006857: oligopeptide transport GO:0015031: protein transport	GO:0005887: integral component of plasma membrane GO:0016021: integral component of membrane	GO:0005427: proton-dependent oligopeptide secondary active transmembrane transporter activity GO:0015198: oligopeptide transporter activity
FBgn0141631	FBgn0266111	ana3	-1.00676	4.94017e-05	GO:0007099: centriole replication GO:0010457: centriole-centriole cohesion GO:0019233: sensory perception of pain GO:0032053: ciliary basal body organization GO:0051297: centrosome organization	GO:0005814: centriole GO:0036064: ciliary basal body	−
FBgn0146348	FBgn0266719	stac	1.16363	1.76054e-05	GO:0007269: neurotransmitter secretion GO:0007275: multicellular organism development GO:0016082: synaptic vesicle priming GO:0035147: branch fusion open tracheal system	GO:0005764: lysosome GO:0005770: late endosome GO:0005783: endoplasmic reticulum GO:0005856: cytoskeleton GO:0008021: synaptic vesicle GO:0030175: filopodium GO:0099503: secretory vesicle	−
FBgn0132914	FBgn0266758	Esyt2	1.32956	0.00524657	GO:0016079: synaptic vesicle exocytosis GO:0046907: intracellular transport	GO:0005783: endoplasmic reticulum GO:0005887: integral component of plasma membrane GO:0008021: synaptic vesicle GO:0016021: integral component of membrane	GO:0005544: calcium-dependent phospholipid binding
FBgn0144368	FBgn0267001	Ten-a	-1.43823	1.72533e-14	GO:0001941: postsynaptic membrane organization GO:0007155: cell adhesion GO:0007274: neuromuscular synaptic transmission GO:0008039: synaptic target recognition GO:0008045: motor neuron axon guidance GO:0016200: synaptic target attraction GO:0034110: regulation of homotypic cell-cell adhesion GO:0034116: positive regulation of heterotypic cell-cell adhesion GO:0040017: positive regulation of loco…	GO:0005576: extracellular region GO:0005578: proteinaceous extracellular matrix GO:0005887: integral component of plasma membrane GO:0016021: integral component of membrane GO:0030054: cell junction GO:0030424: axon GO:0031594: neuromuscular junction GO:0042734: presynaptic membrane GO:0043025: neuronal cell body GO:0048786: presynaptic active zone GO:0048788: cytoskeleton of presynaptic active z…	GO:0003824: catalytic activity GO:0042803: protein homodimerization activity GO:0046982: protein heterodimerization activity
FBgn0141228	FBgn0267002	unc-104	-1.16939	1.59648e-14	GO:0007018: microtubule-based movement GO:0007411: axon guidance GO:0007528: neuromuscular junction development GO:0008088: axo-dendritic transport GO:0008089: anterograde axonal transport GO:0008345: larval locomotory behavior GO:0016188: synaptic vesicle maturation GO:0016192: vesicle-mediated transport GO:0032024: positive regulation of insulin secretion GO:0040012: regulation of locomotion GO…	GO:0005871: kinesin complex GO:0005874: microtubule GO:0005875: microtubule associated complex GO:0030424: axon GO:0030425: dendrite GO:1904115: axon cytoplasm	GO:0003777: microtubule motor activity GO:0005524: ATP binding GO:0008017: microtubule binding GO:0016887: ATPase activity
FBgn0136009	FBgn0267348	LanB2	1.02478	3.12971e-05	GO:0007435: salivary gland morphogenesis GO:0007494: midgut development GO:0033627: cell adhesion mediated by integrin GO:0034446: substrate adhesion-dependent cell spreading GO:0048731: system development GO:0061031: endodermal digestive tract morphogenesis GO:0070831: basement membrane assembly GO:0085029: extracellular matrix assembly	GO:0005604: basement membrane GO:0005605: basal lamina GO:0012505: endomembrane system GO:0031012: extracellular matrix	−
FBgn0280444	FBgn0267431	Myo81F	1.50666	5.0622e-17	GO:0007165: signal transduction	GO:0016459: myosin complex	GO:0003774: motor activity GO:0005524: ATP binding GO:0042623: ATPase activity coupled
FBgn0137462	FBgn0283471	wupA	1.40345	9.05861e-05	GO:0000280: nuclear division GO:0006936: muscle contraction GO:0007399: nervous system development GO:0007507: heart development GO:0007517: muscle organ development GO:0007519: skeletal muscle tissue development GO:0007629: flight behavior GO:0030239: myofibril assembly GO:0045214: sarcomere organization GO:0046716: muscle cell cellular homeostasis GO:0048738: cardiac muscle tissue development G…	GO:0005634: nucleus GO:0005861: troponin complex	GO:0003779: actin binding GO:0046872: metal ion binding
FBgn0135737	FBgn0283479	Alp1	-3.0814	0.00686981	GO:0016311: dephosphorylation	GO:0009986: cell surface	GO:0004035: alkaline phosphatase activity
FBgn0137854	FBgn0283652	Rpp30	2.40211	4.76384e-16	−	−	−
FBgn0141615	FBgn0286203	stw	4.51917	0.00155568	−	−	−
FBgn0132951	−	−	1.41442	1.77251e-11	−	−	−
FBgn0133422	−	−	2.43425	3.56076e-21	−	−	GO:0004869: cysteine-type endopeptidase inhibitor activity
FBgn0133601	−	−	-4.56083	1.35636e-05	GO:0008152: metabolic process	−	GO:0003824: catalytic activity
FBgn0133633	−	−	8.03057	1.86506e-05	−	−	−
FBgn0133649	−	−	7.56702	0.000161237	−	−	−
FBgn0134365	−	−	-1.59842	0.00270393	GO:0006479: protein methylation	−	GO:0008168: methyltransferase activity
FBgn0134472	−	−	1.43546	5.71286e-07	−	−	−
FBgn0134527	−	−	-2.97024	0.00880788	−	GO:0016021: integral component of membrane	−
FBgn0134583	−	−	2.05179	8.80503e-05	−	−	−
FBgn0135681	−	−	1.49467	2.34326e-09	GO:0007275: multicellular organism development	GO:0042600: chorion	−
FBgn0136038	−	−	-1.23299	2.95391e-06	−	−	GO:0003676: nucleic acid binding GO:0004386: helicase activity GO:0005524: ATP binding
FBgn0136084	−	−	-6.56748	6.36264e-11	−	−	−
FBgn0136556	−	−	1.86899	0.000129479	−	−	−
FBgn0136821	−	−	4.3363	7.53083e-22	GO:0006457: protein folding	−	GO:0003755: peptidyl-prolyl cis-trans isomerase activity
FBgn0137010	−	−	4.50398	0.000817692	−	−	−
FBgn0137075	−	−	-3.51679	0.00163781	GO:0015031: protein transport	GO:0005739: mitochondrion	GO:0046872: metal ion binding
FBgn0137327	−	−	6.75798	0.000779163	−	−	−
FBgn0137636	−	−	1.87756	3.58107e-05	−	−	−
FBgn0138043	−	−	-5.57303	1.34941e-06	−	−	GO:0008234: cysteine-type peptidase activity
FBgn0138206	−	−	1.59649	1.87909e-06	−	GO:0016021: integral component of membrane	−
FBgn0138223	−	−	-4.63219	4.89909e-12	GO:0006352: DNA-templated transcription initiation	−	GO:0003677: DNA binding
FBgn0138268	−	−	1.67988	0.00115016	−	−	−
FBgn0138427	−	−	24.9151	1.1647e-06	−	−	−
FBgn0138475	−	−	2.7752	0.00784024	−	−	GO:0000166: nucleotide binding GO:0003676: nucleic acid binding
FBgn0138833	−	−	-4.64237	0.000342991	−	−	−
FBgn0139147	−	−	7.30629	4.50995e-10	−	−	−
FBgn0139425	−	−	6.31665	0.00640887	−	−	GO:0004252: serine-type endopeptidase activity
FBgn0139450	−	−	1.46941	0.00290105	−	−	−
FBgn0139680	−	−	1.62828	1.44481e-45	−	GO:0016021: integral component of membrane	−
FBgn0139691	−	−	6.99331	8.61394e-05	GO:0007018: microtubule-based movement	GO:0005868: cytoplasmic dynein complex	−
FBgn0140044	−	−	-1.14463	0.00382678	−	−	GO:0003676: nucleic acid binding GO:0046872: metal ion binding
FBgn0140061	−	−	2.66147	6.20748e-11	−	−	−
FBgn0140172	−	−	3.73789	1.21101e-12	GO:0006810: transport	GO:0016021: integral component of membrane	−
FBgn0140288	−	−	4.84765	3.78451e-12	−	GO:0005576: extracellular region	GO:0008201: heparin binding
FBgn0141031	−	−	2.17575	0.00148643	−	−	−
FBgn0141048	−	−	-1.62456	0.000343519	−	−	GO:0004497: monooxygenase activity GO:0005506: iron ion binding GO:0016705: oxidoreductase activity acting on paired donors with incorporation or reduction of molecular oxygen GO:0020037: heme binding
FBgn0141091	−	−	2.28471	1.36185e-08	−	−	GO:0004252: serine-type endopeptidase activity
FBgn0141324	−	−	-4.73018	2.89958e-20	GO:0009166: nucleotide catabolic process	GO:0016021: integral component of membrane	GO:0000166: nucleotide binding GO:0016787: hydrolase activity
FBgn0141552	−	−	5.35754	6.98316e-13	GO:0009058: biosynthetic process	−	GO:0016779: nucleotidyltransferase activity
FBgn0141904	−	−	2.94292	0.00113608	−	GO:0016021: integral component of membrane	−
FBgn0142026	−	−	1.94907	3.79091e-09	−	−	GO:0016491: oxidoreductase activity GO:0046872: metal ion binding
FBgn0142101	−	−	-5.89684	3.32886e-110	−	−	−
FBgn0142359	−	−	3.74887	0.00493281	−	−	−
FBgn0142384	−	−	1.82495	0.00370638	−	−	GO:0005509: calcium ion binding
FBgn0142527	−	−	-1.62278	1.54462e-20	−	GO:0016021: integral component of membrane	−
FBgn0142603	−	−	3.03398	3.75425e-17	−	−	GO:0005248: voltage-gated sodium channel activity
FBgn0143040	−	−	2.32665	0.000729736	−	GO:0016021: integral component of membrane	−
FBgn0143041	−	−	1.89838	1.0829e-07	−	GO:0016021: integral component of membrane	−
FBgn0143417	−	−	1.30364	0.0029464	−	−	GO:0008270: zinc ion binding
FBgn0143477	−	−	6.13364	8.59904e-29	GO:0006090: pyruvate metabolic process GO:0006094: gluconeogenesis	−	GO:0003677: DNA binding GO:0004075: biotin carboxylase activity GO:0004736: pyruvate carboxylase activity GO:0005524: ATP binding GO:0009374: biotin binding GO:0046872: metal ion binding
FBgn0143628	−	−	2.95739	0.00323647	−	−	GO:0004497: monooxygenase activity GO:0005506: iron ion binding GO:0016705: oxidoreductase activity acting on paired donors with incorporation or reduction of molecular oxygen GO:0020037: heme binding
FBgn0143995	−	−	-4.61048	0.000104683	−	−	GO:0004197: cysteine-type endopeptidase activity
FBgn0144023	−	−	3.6733	1.64005e-09	−	−	GO:0003924: GTPase activity GO:0005525: GTP binding
FBgn0145003	−	−	-1.44541	1.72985e-05	GO:0033566: gamma-tubulin complex localization	GO:0008274: gamma-tubulin ring complex	−
FBgn0145745	−	−	5.28444	6.25629e-07	GO:0006520: cellular amino acid metabolic process	GO:0005737: cytoplasm	GO:0004046: aminoacylase activity GO:0008237: metallopeptidase activity GO:0046872: metal ion binding
FBgn0145829	−	−	-1.84661	6.36264e-11	GO:0006281: DNA repair	−	GO:0003677: DNA binding GO:0033699: DNA 5'-adenosine monophosphate hydrolase activity
FBgn0145921	−	−	1.16985	0.000167508	−	−	−
FBgn0146428	−	−	6.85518	0.000535619	−	−	GO:0004721: phosphoprotein phosphatase activity
FBgn0146583	−	−	-1.11731	1.11766e-06	−	−	−
FBgn0147590	−	−	3.65019	0.000972914	−	−	−
FBgn0253590	−	−	1.14924	8.94279e-17	−	−	−
FBgn0280256	−	−	3.12837	2.17223e-07	GO:0006313: transposition DNA-mediated	−	GO:0004803: transposase activity
FBgn0280285	−	−	3.76048	0.0013059	−	−	−
FBgn0280326	−	−	7.40959	1.079e-08	−	−	−
FBgn0280338	−	−	2.12272	4.22187e-20	GO:0007165: signal transduction	GO:0005856: cytoskeleton	−
FBgn0280358	−	−	3.26485	1.34461e-07	−	−	−
FBgn0280378	−	−	-5.026	3.6355e-20	−	−	−
FBgn0280381	−	−	1.66606	0.00800691	−	−	−
FBgn0280389	−	−	2.88495	0.00730963	−	−	−
FBgn0280434	−	−	3.25795	6.5395e-07	−	−	−
FBgn0280484	−	−	7.07563	0.00315268	−	GO:0016021: integral component of membrane	−
FBgn0280491	−	−	1.18817	1.03665e-08	−	GO:0016021: integral component of membrane	−
FBgn0280513	−	−	-6.57731	4.75335e-34	−	GO:0016021: integral component of membrane	−
FBgn0280616	−	−	-1.14652	4.35118e-08	−	−	−
FBgn0280630	−	−	1.36558	0.000123839	−	GO:0016021: integral component of membrane	−
FBgn0280635	−	−	8.79791	3.04793e-06	−	−	−
FBgn0280658	−	−	2.0648	9.88674e-06	−	GO:0016021: integral component of membrane	−
FBgn0280719	−	−	1.67819	0.00993864	−	−	GO:0003676: nucleic acid binding
FBgn0280746	−	−	6.4519	1.04127e-05	−	−	−
FBgn0280847	−	−	1.9411	3.47285e-08	−	−	−
FBgn0280854	−	−	1.86495	7.25336e-17	−	−	−
FBgn0280865	−	−	4.44314	3.27149e-05	−	−	−
FBgn0280977	−	−	2.29509	0.00118858	−	−	−
FBgn0281026	−	−	-2.25508	2.45172e-11	GO:0006412: translation	GO:0005840: ribosome	GO:0003735: structural constituent of ribosome
FBgn0281171	−	−	9.51295	1.34461e-07	−	−	−
FBgn0281183	−	−	7.16313	4.70421e-08	−	−	−
FBgn0281226	−	−	8.73873	2.53162e-06	−	GO:0016021: integral component of membrane	−
FBgn0281280	−	−	5.45021	0.000153831	−	−	−
FBgn0281333	−	−	2.67006	0.000909481	−	−	−
FBgn0281336	−	−	4.42118	0.0088565	−	−	−
FBgn0281342	−	−	2.46931	2.2141e-09	−	−	−
FBgn0281407	−	−	3.53822	1.89459e-40	−	GO:0016021: integral component of membrane	GO:0022857: transmembrane transporter activity
FBgn0281418	−	−	3.09297	0.000158439	−	−	−
FBgn0281567	−	−	5.2397	1.52031e-07	−	−	−
FBgn0281741	−	−	2.31413	0.00312086	−	−	−
FBgn0281806	−	−	-6.09507	0.00161807	−	−	−

## Sheet: Supplementary Table S4
Supplementary Table S4. DEG between D. arizonae and D. m. mojavensis testes. Genes selected are those presenting log2(FC) ≥ |1| p-value adjusted ≤ 0.01.
D. arizonae x D. m. mojavensis					Data from: Functional Annotation Tool DAVID Bioinformatics Resources 6.8, NIAID/NIH
FBgn D. mojavensis	FBgn D. melanogaster	Gene Symbol	log2(FoldChange)	p-value adjusted	Biological Process	Cellular Component	Molecular function
FBgn0144698	FBgn0000032	Acph-1	-1,10	5,34E-18	GO:0016311: dephosphorylation	GO:0005634: nucleus GO:0016021: integral component of membrane GO:0070062: extracellular exosome	GO:0003993: acid phosphatase activity GO:0042803: protein homodimerization activity
FBgn0145405	FBgn0000036	nAChRalpha1	3.74228	8.71084e-18	GO:0006812: cation transport GO:0007165: signal transduction GO:0007271: synaptic transmission cholinergic GO:0007274: neuromuscular synaptic transmission GO:0017085: response to insecticide GO:0035094: response to nicotine	GO:0005892: acetylcholine-gated channel complex GO:0016021: integral component of membrane GO:0030054: cell junction GO:0045211: postsynaptic membrane	GO:0004889: acetylcholine-activated cation-selective channel activity GO:0015464: acetylcholine receptor activity
FBgn0141083	FBgn0000037	mAChR-A	-2.99291	2.2425e-33	GO:0007197: adenylate cyclase-inhibiting G-protein coupled acetylcholine receptor signaling pathway GO:0007200: phospholipase C-activating G-protein coupled receptor signaling pathway GO:0007207: phospholipase C-activating G-protein coupled acetylcholine receptor signaling pathway GO:0007213: G-protein coupled acetylcholine receptor signaling pathway GO:0007271: synaptic transmission cholinergic	GO:0005887: integral component of plasma membrane GO:0016021: integral component of membrane GO:0030054: cell junction GO:0045202: synapse GO:0045211: postsynaptic membrane	GO:0008227: G-protein coupled amine receptor activity GO:0016907: G-protein coupled acetylcholine receptor activity
FBgn0012566	FBgn0000055	Adh	2.67959	0.000173752	GO:0006066: alcohol metabolic process GO:0006067: ethanol metabolic process GO:0006069: ethanol oxidation GO:0006117: acetaldehyde metabolic process GO:0046164: alcohol catabolic process GO:0048149: behavioral response to ethanol	GO:0005811: lipid particle GO:0005829: cytosol GO:0005875: microtubule associated complex GO:0043234: protein complex	GO:0004022: alcohol dehydrogenase (NAD) activity GO:0008774: acetaldehyde dehydrogenase (acetylating) activity GO:0042803: protein homodimerization activity
FBgn0136731	FBgn0000075	amd	2.36297	0.00021397	GO:0006520: cellular amino acid metabolic process GO:0006584: catecholamine metabolic process GO:0040003: chitin-based cuticle development	−	GO:0004058: aromatic-L-amino-acid decarboxylase activity GO:0016831: carboxy-lyase activity GO:0019239: deaminase activity GO:0030170: pyridoxal phosphate binding GO:0042302: structural constituent of cuticle
FBgn0134763	FBgn0000109	Aprt	-1.06466	0.000223552	GO:0006168: adenine salvage GO:0009116: nucleoside metabolic process GO:0044209: AMP salvage	GO:0005737: cytoplasm	GO:0003999: adenine phosphoribosyltransferase activity
FBgn0135171	FBgn0000121	Arr2	-3.00505	5.30574e-06	GO:0007165: signal transduction GO:0007601: visual perception GO:0007605: sensory perception of sound GO:0016059: deactivation of rhodopsin mediated signaling GO:0016060: metarhodopsin inactivation GO:0016062: adaptation of rhodopsin mediated signaling GO:0045494: photoreceptor cell maintenance	GO:0005737: cytoplasm GO:0016028: rhabdomere GO:0016029: subrhabdomeral cisterna	GO:0002046: opsin binding GO:0005515: protein binding
FBgn0139704	FBgn0000163	baz	1.07917	0.000841311	GO:0000281: mitotic cytokinesis GO:0001738: morphogenesis of a polarized epithelium GO:0002009: morphogenesis of an epithelium GO:0007043: cell-cell junction assembly GO:0007163: establishment or maintenance of cell polarity GO:0007294: germarium-derived oocyte fate determination GO:0007298: border follicle cell migration GO:0007299: ovarian follicle cell-cell adhesion GO:0007309: oocyte axis spe…	GO:0005912: adherens junction GO:0005914: spot adherens junction GO:0005915: zonula adherens GO:0005938: cell cortex GO:0016324: apical plasma membrane GO:0016327: apicolateral plasma membrane GO:0035003: subapical complex GO:0043296: apical junction complex GO:0045177: apical part of cell GO:0045179: apical cortex	GO:0005515: protein binding GO:0035091: phosphatidylinositol binding GO:0070300: phosphatidic acid binding
FBgn0147440	FBgn0000166	bcd	2.23975	1.60944e-08	GO:0006351: transcription DNA-templated GO:0006355: regulation of transcription DNA-templated GO:0006357: regulation of transcription from RNA polymerase II promoter GO:0006417: regulation of translation GO:0007355: anterior region determination GO:0007367: segment polarity determination GO:0008358: maternal determination of anterior/posterior axis embryo GO:0008595: anterior/posterior axis speci…	GO:0005634: nucleus	GO:0003700: transcription factor activity sequence-specific DNA binding GO:0003705: transcription factor activity RNA polymerase II distal enhancer sequence-specific binding GO:0003730: mRNA 3'-UTR binding GO:0005515: protein binding GO:0016015: morphogen activity GO:0030371: translation repressor activity GO:0043565: sequence-specific DNA binding GO:0045182: translation regulator activity
FBgn0145986	FBgn0000276/FBgn0000277/FBgn0000279	CecA1/CecA2/CecC	-6.60615	7.03172e-05	GO:0005576: extracellular region GO:0005615: extracellular space	−	IPR000875:Cecropin IPR020400:Cecropin diptera
FBgn0133572	FBgn0000303	ChAT	-1.49449	2.49346e-07	GO:0007268: chemical synaptic transmission GO:0007274: neuromuscular synaptic transmission GO:0007399: nervous system development GO:0008292: acetylcholine biosynthetic process	GO:0005634: nucleus GO:0005829: cytosol	GO:0004102: choline O-acetyltransferase activity
FBgn0144158	FBgn0000316	cin	-1.18657	2.56645e-11	GO:0001700: embryonic development via the syncytial blastoderm GO:0006777: Mo-molybdopterin cofactor biosynthetic process GO:0018315: molybdenum incorporation into molybdenum-molybdopterin complex GO:0032324: molybdopterin cofactor biosynthetic process	GO:0005737: cytoplasm	GO:0005524: ATP binding GO:0046872: metal ion binding GO:0061598: molybdopterin adenylyltransferase activity GO:0061599: molybdopterin molybdotransferase activity
FBgn0142268	FBgn0000326	clt	-1.73747	1.55275e-11	GO:0007158: neuron cell-cell adhesion GO:0007416: synapse assembly GO:0007476: imaginal disc-derived wing morphogenesis GO:0050804: modulation of synaptic transmission GO:0060179: male mating behavior	GO:0005887: integral component of plasma membrane GO:0009986: cell surface GO:0045202: synapse	GO:0004872: receptor activity GO:0042043: neurexin family protein binding GO:0052689: carboxylic ester hydrolase activity
FBgn0142292	FBgn0000337	cn	3.9475	8.44619e-05	GO:0006569: tryptophan catabolic process GO:0006727: ommochrome biosynthetic process GO:0019674: NAD metabolic process GO:0019805: quinolinate biosynthetic process GO:0034354: 'de novo' NAD biosynthetic process from tryptophan GO:0043420: anthranilate metabolic process GO:0048072: compound eye pigmentation GO:0055114: oxidation-reduction process GO:0070189: kynurenine metabolic process GO:1901216…	GO:0005741: mitochondrial outer membrane GO:0016021: integral component of membrane	GO:0004502: kynurenine 3-monooxygenase activity GO:0016174: NAD(P)H oxidase activity GO:0050660: flavin adenine dinucleotide binding GO:0071949: FAD binding
FBgn0146851	FBgn0000351	cort	-2.3903	7.28542e-13	GO:0007143: female meiotic division GO:0007144: female meiosis I GO:0007147: female meiosis II GO:0007279: pole cell formation GO:0007343: egg activation GO:0007349: cellularization GO:0008054: negative regulation of cyclin-dependent protein serine/threonine kinase by cyclin degradation GO:0031145: anaphase-promoting complex-dependent catabolic process GO:0045143: homologous chromosome segregatio…	GO:0005737: cytoplasm GO:0005813: centrosome	GO:0010997: anaphase-promoting complex binding
FBgn0135682	FBgn0000358	Cp19	-2.8979	0.000614914	GO:0007275: multicellular organism development	GO:0005576: extracellular region GO:0042600: chorion	−
FBgn0134966	FBgn0000370	crc	1.08225	3.03002e-09	GO:0005991: trehalose metabolic process GO:0006355: regulation of transcription DNA-templated GO:0006641: triglyceride metabolic process GO:0007552: metamorphosis GO:0007591: molting cycle chitin-based cuticle GO:0035073: pupariation GO:0035074: pupation GO:0042594: response to starvation GO:0045944: positive regulation of transcription from RNA polymerase II promoter	GO:0005634: nucleus	GO:0000980: RNA polymerase II distal enhancer sequence-specific DNA binding GO:0000981: RNA polymerase II transcription factor activity sequence-specific DNA binding GO:0001102: RNA polymerase II activating transcription factor binding GO:0001105: RNA polymerase II transcription coactivator activity GO:0003700: transcription factor activity sequence-specific DNA binding GO:0046982: protein hetero…
FBgn0139979	FBgn0000422	Ddc	1.25937	0.00059958	GO:0006520: cellular amino acid metabolic process GO:0006585: dopamine biosynthetic process from tyrosine GO:0006587: serotonin biosynthetic process from tryptophan GO:0007611: learning or memory GO:0007615: anesthesia-resistant memory GO:0007616: long-term memory GO:0007619: courtship behavior GO:0008062: eclosion rhythm GO:0009611: response to wounding GO:0035220: wing disc development GO:00400…	−	GO:0004058: aromatic-L-amino-acid decarboxylase activity GO:0016831: carboxy-lyase activity GO:0030170: pyridoxal phosphate binding
FBgn0139080	FBgn0000427	dec-1	1.13234	0.000304143	GO:0007304: chorion-containing eggshell formation GO:0007306: eggshell chorion assembly	GO:0005576: extracellular region GO:0042600: chorion	GO:0005213: structural constituent of chorion
FBgn0136642	FBgn0000449	dib	2.62054	0.000141143	GO:0006697: ecdysone biosynthetic process GO:0007391: dorsal closure GO:0007417: central nervous system development GO:0007494: midgut development GO:0008258: head involution GO:0008362: chitin-based embryonic cuticle biosynthetic process GO:0055114: oxidation-reduction process	GO:0005739: mitochondrion GO:0031966: mitochondrial membrane	GO:0005506: iron ion binding GO:0009055: electron carrier activity GO:0016705: oxidoreductase activity acting on paired donors with incorporation or reduction of molecular oxygen GO:0020037: heme binding GO:0042767: ecdysteroid 22-hydroxylase activity
FBgn0136602	FBgn0000451	ect	-1.34965	0.00379192	GO:0035295: tube development	GO:0005634: nucleus	−
FBgn0146434	FBgn0000477	DNaseII	3.74606	5.83331e-30	GO:0006259: DNA metabolic process GO:0006308: DNA catabolic process GO:0006309: apoptotic DNA fragmentation GO:0030431: sleep GO:0045476: nurse cell apoptotic process	GO:0005622: intracellular	GO:0004520: endodeoxyribonuclease activity GO:0004531: deoxyribonuclease II activity
FBgn0134058	FBgn0000489	Pka-C3	2.47261	2.29929e-33	GO:0006468: protein phosphorylation GO:0007476: imaginal disc-derived wing morphogenesis	GO:0005952: cAMP-dependent protein kinase complex	GO:0004674: protein serine/threonine kinase activity GO:0004691: cAMP-dependent protein kinase activity GO:0005515: protein binding GO:0005524: ATP binding
FBgn0133263	FBgn0000500	Dsk	-6.42655	0.00134628	GO:0006939: smooth muscle contraction GO:0006940: regulation of smooth muscle contraction GO:0007204: positive regulation of cytosolic calcium ion concentration GO:0007218: neuropeptide signaling pathway GO:0007528: neuromuscular junction development GO:0008343: adult feeding behavior GO:0008344: adult locomotory behavior GO:0008345: larval locomotory behavior GO:0033555: multicellular organismal…	GO:0005615: extracellular space GO:0005623: cell	GO:0005184: neuropeptide hormone activity GO:0071855: neuropeptide receptor binding
FBgn0139225	FBgn0000542	ec	1.13115	0.00578307	GO:0016318: ommatidial rotation GO:0016579: protein deubiquitination GO:0046666: retinal cell programmed cell death GO:0046667: compound eye retinal cell programmed cell death GO:0046672: positive regulation of compound eye retinal cell programmed cell death	−	GO:0004843: thiol-dependent ubiquitin-specific protease activity GO:0008157: protein phosphatase 1 binding GO:0036459: thiol-dependent ubiquitinyl hydrolase activity
FBgn0141449	FBgn0000566	Eip55E	1.57611	5.78737e-26	GO:0000096: sulfur amino acid metabolic process GO:0006750: glutathione biosynthetic process GO:0019343: cysteine biosynthetic process via cystathionine GO:0019346: transsulfuration GO:0071266: 'de novo' L-methionine biosynthetic process	GO:0005737: cytoplasm	GO:0003824: catalytic activity GO:0003962: cystathionine gamma-synthase activity GO:0004123: cystathionine gamma-lyase activity GO:0030170: pyridoxal phosphate binding GO:0044540: L-cystine L-cysteine-lyase (deaminating) GO:0080146: L-cysteine desulfhydrase activity
FBgn0135711	FBgn0000567	Eip74EF	1.40521	0.00740259	GO:0006914: autophagy GO:0008219: cell death GO:0035071: salivary gland cell autophagic cell death GO:0040034: regulation of development heterochronic GO:0045944: positive regulation of transcription from RNA polymerase II promoter GO:0048477: oogenesis	GO:0005634: nucleus	GO:0001077: transcriptional activator activity RNA polymerase II core promoter proximal region sequence-specific binding GO:0003700: transcription factor activity sequence-specific DNA binding GO:0043565: sequence-specific DNA binding
FBgn0141653	FBgn0000578	ena	-1.55184	1.75047e-15	GO:0003382: epithelial cell morphogenesis GO:0007010: cytoskeleton organization GO:0007015: actin filament organization GO:0007298: border follicle cell migration GO:0007303: cytoplasmic transport nurse cell to oocyte GO:0007390: germ-band shortening GO:0007391: dorsal closure GO:0007396: suture of dorsal opening GO:0007409: axonogenesis GO:0007411: axon guidance GO:0008064: regulation of actin p…	GO:0005829: cytosol GO:0005856: cytoskeleton GO:0005911: cell-cell junction GO:0005912: adherens junction GO:0030027: lamellipodium GO:0030424: axon GO:0030425: dendrite GO:0031252: cell leading edge GO:0032433: filopodium tip GO:0071212: subsynaptic reticulum	GO:0003779: actin binding GO:0005515: protein binding GO:0017124: SH3 domain binding
FBgn0135084	FBgn0000625	eyg	-1.01211	0.000417234	GO:0000122: negative regulation of transcription from RNA polymerase II promoter GO:0001654: eye development GO:0001745: compound eye morphogenesis GO:0006351: transcription DNA-templated GO:0007435: salivary gland morphogenesis GO:0007469: antennal development GO:0007477: notum development GO:0035214: eye-antennal disc development GO:0048749: compound eye development	GO:0005634: nucleus	GO:0000977: RNA polymerase II regulatory region sequence-specific DNA binding GO:0003700: transcription factor activity sequence-specific DNA binding
FBgn0134299	FBgn0000639	Fbp1	-1.69766	0.00106319	GO:0015032: storage protein import into fat body	GO:0005811: lipid particle	GO:0008565: protein transporter activity
FBgn0142845	FBgn0000658	fj	6.88315	0.000266925	GO:0001736: establishment of planar polarity GO:0001737: establishment of imaginal disc-derived wing hair orientation GO:0006468: protein phosphorylation GO:0007219: Notch signaling pathway GO:0007267: cell-cell signaling GO:0007446: imaginal disc growth GO:0007474: imaginal disc-derived wing vein specification GO:0016348: imaginal disc-derived leg joint morphogenesis GO:0035159: regulation of tu…	GO:0000139: Golgi membrane GO:0005615: extracellular space GO:0005886: plasma membrane GO:0016021: integral component of membrane	GO:0004672: protein kinase activity GO:0004674: protein serine/threonine kinase activity GO:0017147: Wnt-protein binding
FBgn0138874	FBgn0001075	ft	-1.62388	0.00536704	GO:0000904: cell morphogenesis involved in differentiation GO:0001736: establishment of planar polarity GO:0001737: establishment of imaginal disc-derived wing hair orientation GO:0007156: homophilic cell adhesion via plasma membrane adhesion molecules GO:0007157: heterophilic cell-cell adhesion via plasma membrane cell adhesion molecules GO:0007164: establishment of tissue polarity GO:0007446: i…	GO:0005739: mitochondrion GO:0005887: integral component of plasma membrane GO:0016021: integral component of membrane GO:0016324: apical plasma membrane	GO:0004872: receptor activity GO:0005509: calcium ion binding GO:0045296: cadherin binding GO:0050839: cell adhesion molecule binding
FBgn0136716	FBgn0001078	ftz-f1	-1.71445	3.17267e-25	GO:0002165: instar larval or pupal development GO:0006351: transcription DNA-templated GO:0006355: regulation of transcription DNA-templated GO:0006357: regulation of transcription from RNA polymerase II promoter GO:0007365: periodic partitioning GO:0007480: imaginal disc-derived leg morphogenesis GO:0007552: metamorphosis GO:0008219: cell death GO:0009725: response to hormone GO:0010906: regulat…	GO:0005634: nucleus GO:0005737: cytoplasm GO:0090575: RNA polymerase II transcription factor complex	GO:0000976: transcription regulatory region sequence-specific DNA binding GO:0001077: transcriptional activator activity RNA polymerase II core promoter proximal region sequence-specific binding GO:0003677: DNA binding GO:0003682: chromatin binding GO:0003700: transcription factor activity sequence-specific DNA binding GO:0003707: steroid hormone receptor activity GO:0004879: RNA polymerase II tr…
FBgn0146217	FBgn0001112	Gld	3.67548	1.26457e-05	GO:0006006: glucose metabolic process GO:0008364: pupal chitin-based cuticle development GO:0019233: sensory perception of pain GO:0046693: sperm storage GO:0055114: oxidation-reduction process	GO:0005576: extracellular region	GO:0016614: oxidoreductase activity acting on CH-OH group of donors GO:0050660: flavin adenine dinucleotide binding
FBgn0136694	FBgn0001120	gnu	-2.58356	7.2994e-07	GO:0007067: mitotic nuclear division GO:0007343: egg activation GO:0007346: regulation of mitotic cell cycle GO:0008156: negative regulation of DNA replication GO:0051726: regulation of cell cycle	−	−
FBgn0139209	FBgn0001142	Gs1	1.07521	1.00526e-10	GO:0006541: glutamine metabolic process GO:0006542: glutamine biosynthetic process GO:0006909: phagocytosis GO:0007005: mitochondrion organization	GO:0005739: mitochondrion GO:0005811: lipid particle	GO:0004356: glutamate-ammonia ligase activity GO:0005524: ATP binding GO:0016491: oxidoreductase activity
FBgn0135894	FBgn0001208	Hn	-3.21325	1.36178e-09	GO:0006559: L-phenylalanine catabolic process GO:0006726: eye pigment biosynthetic process GO:0006909: phagocytosis GO:0007616: long-term memory GO:0009072: aromatic amino acid family metabolic process GO:0042427: serotonin biosynthetic process GO:0055114: oxidation-reduction process	GO:0005811: lipid particle	GO:0004505: phenylalanine 4-monooxygenase activity GO:0004510: tryptophan 5-monooxygenase activity GO:0005506: iron ion binding GO:0016597: amino acid binding
FBgn0134535	FBgn0001256	ImpL1	2.26375	0.00176086	−	GO:0016021: integral component of membrane	−
FBgn0135979	FBgn0001258	Ldh	-1.33458	9.37781e-06	GO:0005975: carbohydrate metabolic process GO:0007520: myoblast fusion GO:0007525: somatic muscle development GO:0019752: carboxylic acid metabolic process GO:0055114: oxidation-reduction process	GO:0005737: cytoplasm	GO:0004459: L-lactate dehydrogenase activity
FBgn0136707	FBgn0001986	Mtr4	-1.5457	3.0459e-23	GO:0000398: mRNA splicing via spliceosome GO:0006401: RNA catabolic process GO:0022008: neurogenesis GO:0051607: defense response to virus	GO:0071013: catalytic step 2 spliceosome	GO:0003723: RNA binding GO:0004004: ATP-dependent RNA helicase activity GO:0005524: ATP binding
FBgn0139817	FBgn0001992	Cyp303a1	2.88835	4.37632e-29	GO:0007423: sensory organ development GO:0055114: oxidation-reduction process	GO:0005789: endoplasmic reticulum membrane GO:0031090: organelle membrane	GO:0004497: monooxygenase activity GO:0005506: iron ion binding GO:0009055: electron carrier activity GO:0016705: oxidoreductase activity acting on paired donors with incorporation or reduction of molecular oxygen GO:0020037: heme binding
FBgn0141431	FBgn0002534/FBgn0002535	Lcp3/Lcp4	-3.98142	5.93933e-15	GO:0005615: extracellular space GO:0031012: extracellular matrix	GO:0008010: structural constituent of chitin-based larval cuticle GO:0042302: structural constituent of cuticle	IPR000618:Insect cuticle protein
FBgn0140799	FBgn0002564	Lsp1gamma	3.2417	7.114e-10	−	GO:0005616: larval serum protein complex GO:0005811: lipid particle	GO:0045735: nutrient reservoir activity
FBgn0143635	FBgn0002570/FBgn0002571/FBgn0002571	Mal-A1/Mal-A2/Mal/A3	4.97968	4.9274e-07	−	GO:0003824: catalytic activity GO:0004558: alpha-1 4-glucosidase activity GO:0032450: maltose alpha-glucosidase activity	IPR006047:Glycosyl hydrolase family 13 catalytic domain IPR013781:Glycoside hydrolase catalytic domain IPR015902:Glycoside hydrolase family 13 IPR017853:Glycoside hydrolase superfamily
FBgn0147412	FBgn0002609	E(spl)m3-HLH	-1.44406	2.33352e-08	GO:0006351: transcription DNA-templated GO:0006355: regulation of transcription DNA-templated GO:0007219: Notch signaling pathway GO:0007399: nervous system development GO:0010906: regulation of glucose metabolic process GO:0030154: cell differentiation GO:0048749: compound eye development	GO:0005634: nucleus	GO:0003700: transcription factor activity sequence-specific DNA binding GO:0043565: sequence-specific DNA binding GO:0046983: protein dimerization activity
FBgn0145635	FBgn0002629	E(spl)m4-BFM	2.3939	0.0005208	GO:0001708: cell fate specification GO:0007219: Notch signaling pathway GO:0007399: nervous system development GO:0007423: sensory organ development	GO:0005634: nucleus	GO:0005515: protein binding GO:0031625: ubiquitin protein ligase binding
FBgn0136063	FBgn0002842	sa	-1.18524	1.05866e-10	GO:0007126: meiotic nuclear division GO:0007141: male meiosis I GO:0007283: spermatogenesis GO:0007286: spermatid development GO:0010468: regulation of gene expression GO:0048515: spermatid differentiation	GO:0001673: male germ cell nucleus GO:0005669: transcription factor TFIID complex GO:0005730: nucleolus	−
FBgn0133630	FBgn0002865	Mst98Ca	-1.98873	2.00742e-44	GO:0007286: spermatid development	GO:0036126: sperm flagellum	−
FBgn0141040	FBgn0002909	mus312	1.82075	1.26922e-08	GO:0000706: meiotic DNA double-strand break processing GO:0000712: resolution of meiotic recombination intermediates GO:0000715: nucleotide-excision repair DNA damage recognition GO:0006260: DNA replication GO:0006281: DNA repair GO:0007095: mitotic G2 DNA damage checkpoint GO:0007131: reciprocal meiotic recombination GO:0008283: cell proliferation GO:0035825: reciprocal DNA recombination GO:0036…	GO:0033557: Slx1-Slx4 complex GO:0043234: protein complex	GO:0005515: protein binding GO:0017108: 5'-flap endonuclease activity
FBgn0138189	FBgn0002917	na	3.17611	3.62002e-20	GO:0006811: ion transport GO:0006816: calcium ion transport GO:0008344: adult locomotory behavior GO:0022008: neurogenesis GO:0035176: social behavior GO:0042752: regulation of circadian rhythm GO:0045475: locomotor rhythm GO:0048512: circadian behavior GO:0050975: sensory perception of touch GO:0055085: transmembrane transport GO:0072347: response to anesthetic GO:0086010: membrane depolarizatio…	GO:0005886: plasma membrane GO:0016020: membrane GO:0016021: integral component of membrane GO:0043025: neuronal cell body GO:0043679: axon terminus	GO:0005216: ion channel activity GO:0005261: cation channel activity
FBgn0140678	FBgn0002939	ninaD	-3.11803	1.61197e-10	GO:0007602: phototransduction GO:0007603: phototransduction visible light GO:0007604: phototransduction UV GO:0016063: rhodopsin biosynthetic process GO:0046867: carotenoid transport	GO:0016020: membrane GO:0016021: integral component of membrane	GO:0005044: scavenger receptor activity
FBgn0146283	FBgn0002962	nos	-2.78883	3.02479e-32	GO:0001709: cell fate determination GO:0006378: mRNA polyadenylation GO:0007280: pole cell migration GO:0007281: germ cell development GO:0007283: spermatogenesis GO:0007314: oocyte anterior/posterior axis specification GO:0008354: germ cell migration GO:0008595: anterior/posterior axis specification embryo GO:0016321: female meiosis chromosome segregation GO:0017148: negative regulation of trans…	GO:0031594: neuromuscular junction GO:0045495: pole plasm GO:0098975: postsynapse of neuromuscular junction	GO:0003723: RNA binding GO:0005515: protein binding GO:0008270: zinc ion binding
FBgn0133010	FBgn0003002	opa	6.47769	8.56723e-27	GO:0007366: periodic partitioning by pair rule gene GO:0007455: eye-antennal disc morphogenesis GO:0007494: midgut development GO:0008101: decapentaplegic signaling pathway GO:0008354: germ cell migration	GO:0005634: nucleus	GO:0000980: RNA polymerase II distal enhancer sequence-specific DNA binding GO:0001205: transcriptional activator activity RNA polymerase II distal enhancer sequence-specific binding GO:0003700: transcription factor activity sequence-specific DNA binding GO:0046872: metal ion binding
FBgn0141392	FBgn0003044	Pcl	-1.02351	1.66153e-05	GO:0006325: chromatin organization GO:0006351: transcription DNA-templated GO:0007419: ventral cord development GO:0016569: covalent chromatin modification GO:0022008: neurogenesis GO:0045892: negative regulation of transcription DNA-templated GO:0050832: defense response to fungus	GO:0005634: nucleus GO:0005694: chromosome GO:0035098: ESC/E(Z) complex	GO:0003677: DNA binding GO:0003682: chromatin binding GO:0003700: transcription factor activity sequence-specific DNA binding GO:0005515: protein binding GO:0008270: zinc ion binding GO:0035064: methylated histone binding
FBgn0142519	FBgn0003082	phr	1.86242	8.97753e-21	GO:0000719: photoreactive repair GO:0006281: DNA repair	−	GO:0003904: deoxyribodipyrimidine photo-lyase activity
FBgn0143894	FBgn0003091	Pkc53E	-1.54519	1.93713e-10	GO:0006468: protein phosphorylation GO:0018105: peptidyl-serine phosphorylation GO:0035206: regulation of hemocyte proliferation GO:0035556: intracellular signal transduction GO:2000370: positive regulation of clathrin-mediated endocytosis	GO:0005622: intracellular GO:0005886: plasma membrane	GO:0004674: protein serine/threonine kinase activity GO:0004697: protein kinase C activity GO:0005524: ATP binding GO:0008270: zinc ion binding
FBgn0145937	FBgn0003118	pnt	-3.24276	3.01578e-37	GO:0006366: transcription from RNA polymerase II promoter GO:0006909: phagocytosis GO:0007173: epidermal growth factor receptor signaling pathway GO:0007265: Ras protein signal transduction GO:0007362: terminal region determination GO:0007422: peripheral nervous system development GO:0007424: open tracheal system development GO:0007426: tracheal outgrowth open tracheal system GO:0007427: epitheli…	GO:0005634: nucleus	GO:0000981: RNA polymerase II transcription factor activity sequence-specific DNA binding GO:0001077: transcriptional activator activity RNA polymerase II core promoter proximal region sequence-specific binding GO:0003700: transcription factor activity sequence-specific DNA binding GO:0005515: protein binding GO:0043565: sequence-specific DNA binding GO:0070491: repressing transcription factor bi…
FBgn0145595	FBgn0003137	Ppn	2.86954	3.40601e-10	GO:0007275: multicellular organism development GO:0030198: extracellular matrix organization	GO:0005604: basement membrane	GO:0004222: metalloendopeptidase activity GO:0004867: serine-type endopeptidase inhibitor activity GO:0005201: extracellular matrix structural constituent GO:0008270: zinc ion binding
FBgn0137572	FBgn0003145	prd	1.10788	1.40369e-07	GO:0006355: regulation of transcription DNA-templated GO:0006366: transcription from RNA polymerase II promoter GO:0007366: periodic partitioning by pair rule gene GO:0045944: positive regulation of transcription from RNA polymerase II promoter	GO:0005634: nucleus	GO:0000977: RNA polymerase II regulatory region sequence-specific DNA binding GO:0003677: DNA binding GO:0003705: transcription factor activity RNA polymerase II distal enhancer sequence-specific binding
FBgn0135167	FBgn0003149	Prm	1.36195	1.39031e-13	GO:0007498: mesoderm development GO:0030239: myofibril assembly	GO:0016459: myosin complex GO:0030016: myofibril GO:0032982: myosin filament	GO:0003774: motor activity
FBgn0142237	FBgn0003174	pwn	3.39787	6.46272e-11	GO:0008407: chaeta morphogenesis GO:0046331: lateral inhibition	GO:0016021: integral component of membrane	GO:0005509: calcium ion binding
FBgn0146819	FBgn0003227	rec	1.03734	3.27721e-05	GO:0006260: DNA replication GO:0006270: DNA replication initiation GO:0007131: reciprocal meiotic recombination GO:0051301: cell division	GO:0005634: nucleus	GO:0003677: DNA binding GO:0004003: ATP-dependent DNA helicase activity GO:0005524: ATP binding GO:0008094: DNA-dependent ATPase activity GO:0016887: ATPase activity GO:0046872: metal ion binding
FBgn0141660	FBgn0003254	rib	-1.092	1.47473e-05	GO:0006355: regulation of transcription DNA-templated GO:0006357: regulation of transcription from RNA polymerase II promoter GO:0007010: cytoskeleton organization GO:0007391: dorsal closure GO:0007417: central nervous system development GO:0007424: open tracheal system development GO:0007426: tracheal outgrowth open tracheal system GO:0007427: epithelial cell migration open tracheal system GO:00…	GO:0005634: nucleus	GO:0003677: DNA binding GO:0003700: transcription factor activity sequence-specific DNA binding
FBgn0140136	FBgn0003255	rk	1.81952	5.52836e-08	GO:0001837: epithelial to mesenchymal transition GO:0007186: G-protein coupled receptor signaling pathway GO:0007218: neuropeptide signaling pathway GO:0007298: border follicle cell migration GO:0007564: regulation of chitin-based cuticle tanning GO:0030709: border follicle cell delamination GO:0036335: intestinal stem cell homeostasis	GO:0005887: integral component of plasma membrane GO:0016021: integral component of membrane	GO:0004930: G-protein coupled receptor activity GO:0008188: neuropeptide receptor activity GO:0016500: protein-hormone receptor activity
FBgn0139413	FBgn0003295	ru	-4.7824	8.21172e-05	GO:0001745: compound eye morphogenesis GO:0001752: compound eye photoreceptor fate commitment GO:0003015: heart process GO:0006508: proteolysis GO:0007427: epithelial cell migration open tracheal system GO:0007479: leg disc proximal/distal pattern formation GO:0016485: protein processing GO:0042676: compound eye cone cell fate commitment GO:0048085: adult chitin-containing cuticle pigmentation GO…	GO:0005743: mitochondrial inner membrane GO:0005783: endoplasmic reticulum GO:0005887: integral component of plasma membrane GO:0016021: integral component of membrane GO:0045177: apical part of cell	GO:0004252: serine-type endopeptidase activity
FBgn0138240	FBgn0003300	run	6.9743	1.64151e-09	GO:0006351: transcription DNA-templated GO:0006355: regulation of transcription DNA-templated GO:0007366: periodic partitioning by pair rule gene GO:0007367: segment polarity determination GO:0007377: germ-band extension GO:0007400: neuroblast fate determination GO:0007411: axon guidance GO:0007419: ventral cord development GO:0007540: sex determination establishment of X:A ratio GO:0045892: nega…	GO:0005634: nucleus	GO:0003677: DNA binding GO:0003700: transcription factor activity sequence-specific DNA binding GO:0005524: ATP binding GO:0043565: sequence-specific DNA binding
FBgn0145384	FBgn0003319	Sb	2.92533	1.11379e-19	GO:0006508: proteolysis GO:0007010: cytoskeleton organization GO:0035220: wing disc development GO:0051017: actin filament bundle assembly	GO:0005886: plasma membrane GO:0016021: integral component of membrane	GO:0004252: serine-type endopeptidase activity
FBgn0139207	FBgn0003366	sev	1.12995	7.04525e-06	GO:0006468: protein phosphorylation GO:0007169: transmembrane receptor protein tyrosine kinase signaling pathway GO:0007465: R7 cell fate commitment GO:0007601: visual perception GO:0008293: torso signaling pathway GO:0008595: anterior/posterior axis specification embryo GO:0018108: peptidyl-tyrosine phosphorylation GO:0042067: establishment of ommatidial planar polarity GO:0045464: R8 cell fate …	GO:0005886: plasma membrane GO:0005887: integral component of plasma membrane	GO:0004713: protein tyrosine kinase activity GO:0004714: transmembrane receptor protein tyrosine kinase activity GO:0005515: protein binding GO:0005524: ATP binding
FBgn0139780	FBgn0003444	smo	1.10401	3.81678e-09	GO:0001746: Bolwig's organ morphogenesis GO:0002385: mucosal immune response GO:0007165: signal transduction GO:0007193: adenylate cyclase-inhibiting G-protein coupled receptor signaling pathway GO:0007224: smoothened signaling pathway GO:0007275: multicellular organism development GO:0007346: regulation of mitotic cell cycle GO:0007350: blastoderm segmentation GO:0007455: eye-antennal disc morph…	GO:0005768: endosome GO:0005886: plasma membrane GO:0005887: integral component of plasma membrane GO:0005929: cilium GO:0016021: integral component of membrane GO:0030424: axon GO:0030425: dendrite GO:0043025: neuronal cell body	GO:0004888: transmembrane signaling receptor activity GO:0004930: G-protein coupled receptor activity GO:0005113: patched binding GO:0005515: protein binding GO:0017147: Wnt-protein binding
FBgn0146692	FBgn0003486	spo	5.91026	2.89753e-48	GO:0001700: embryonic development via the syncytial blastoderm GO:0006697: ecdysone biosynthetic process GO:0007391: dorsal closure GO:0007417: central nervous system development GO:0007494: midgut development GO:0008258: head involution GO:0042335: cuticle development GO:0048477: oogenesis GO:0048566: embryonic digestive tract development GO:0055114: oxidation-reduction process	GO:0005783: endoplasmic reticulum GO:0005789: endoplasmic reticulum membrane GO:0016021: integral component of membrane GO:0031090: organelle membrane	GO:0004497: monooxygenase activity GO:0005506: iron ion binding GO:0016491: oxidoreductase activity GO:0016705: oxidoreductase activity acting on paired donors with incorporation or reduction of molecular oxygen GO:0020037: heme binding
FBgn0146438	FBgn0003499	sr	2.54372	0.0003326	GO:0006909: phagocytosis GO:0007390: germ-band shortening GO:0007398: ectoderm development GO:0007417: central nervous system development GO:0007427: epithelial cell migration open tracheal system GO:0007517: muscle organ development GO:0007525: somatic muscle development GO:0010906: regulation of glucose metabolic process GO:0016204: determination of muscle attachment site GO:0042440: pigment me…	−	GO:0003676: nucleic acid binding GO:0003700: transcription factor activity sequence-specific DNA binding GO:0046872: metal ion binding
FBgn0133047	FBgn0003651	svp	-1.37371	0.000108099	GO:0001752: compound eye photoreceptor fate commitment GO:0006351: transcription DNA-templated GO:0006355: regulation of transcription DNA-templated GO:0007270: neuron-neuron synaptic transmission GO:0007419: ventral cord development GO:0007462: R1/R6 cell fate commitment GO:0007464: R3/R4 cell fate commitment GO:0007465: R7 cell fate commitment GO:0007503: fat body development GO:0007507: heart …	GO:0005634: nucleus GO:0005737: cytoplasm	GO:0001078: transcriptional repressor activity RNA polymerase II core promoter proximal region sequence-specific binding GO:0003707: steroid hormone receptor activity GO:0004872: receptor activity GO:0004879: RNA polymerase II transcription factor activity ligand-activated sequence-specific DNA binding GO:0005515: protein binding GO:0008270: zinc ion binding GO:0042803: protein homodimerization a…
FBgn0146746	FBgn0003719	tld	1.31963	4.46895e-12	GO:0006508: proteolysis GO:0007313: maternal specification of dorsal/ventral axis oocyte soma encoded GO:0007362: terminal region determination GO:0007378: amnioserosa formation GO:0008293: torso signaling pathway GO:0008586: imaginal disc-derived wing vein morphogenesis GO:0009880: embryonic pattern specification GO:0010629: negative regulation of gene expression GO:0016485: protein processing G…	GO:0005576: extracellular region	GO:0004222: metalloendopeptidase activity GO:0005509: calcium ion binding GO:0008270: zinc ion binding
FBgn0141820	FBgn0003731	Egfr	1.71018	0.000130853	GO:0000086: G2/M transition of mitotic cell cycle GO:0000578: embryonic axis specification GO:0001654: eye development GO:0001709: cell fate determination GO:0001742: oenocyte differentiation GO:0001745: compound eye morphogenesis GO:0001751: compound eye photoreceptor cell differentiation GO:0001752: compound eye photoreceptor fate commitment GO:0002009: morphogenesis of an epithelium GO:0003015…	GO:0005886: plasma membrane GO:0016020: membrane GO:0016021: integral component of membrane GO:0035230: cytoneme	GO:0004672: protein kinase activity GO:0004713: protein tyrosine kinase activity GO:0004714: transmembrane receptor protein tyrosine kinase activity GO:0004888: transmembrane signaling receptor activity GO:0005006: epidermal growth factor-activated receptor activity GO:0005515: protein binding GO:0005524: ATP binding GO:0016301: kinase activity GO:0019904: protein domain specific binding
FBgn0138999	FBgn0003747	Gr5a	3.48746	5.12798e-07	GO:0001582: detection of chemical stimulus involved in sensory perception of sweet taste GO:0007637: proboscis extension reflex GO:0010353: response to trehalose GO:0050909: sensory perception of taste GO:0050912: detection of chemical stimulus involved in sensory perception of taste GO:0050916: sensory perception of sweet taste	GO:0005886: plasma membrane GO:0016021: integral component of membrane	GO:0008527: taste receptor activity GO:0033041: sweet taste receptor activity
FBgn0147254	FBgn0003862	trx	1.21586	2.18219e-11	GO:0006351: transcription DNA-templated GO:0007411: axon guidance GO:0008354: germ cell migration GO:0016571: histone methylation GO:0016573: histone acetylation GO:0019233: sensory perception of pain GO:0032968: positive regulation of transcription elongation from RNA polymerase II promoter GO:0043966: histone H3 acetylation GO:0051568: histone H3-K4 methylation GO:2001020: regulation of respons…	GO:0000123: histone acetyltransferase complex GO:0005634: nucleus GO:0005700: polytene chromosome GO:0005875: microtubule associated complex GO:0008023: transcription elongation factor complex GO:0035097: histone methyltransferase complex GO:0044665: MLL1/2 complex	GO:0003682: chromatin binding GO:0003700: transcription factor activity sequence-specific DNA binding GO:0004402: histone acetyltransferase activity GO:0008157: protein phosphatase 1 binding GO:0008270: zinc ion binding GO:0042800: histone methyltransferase activity (H3-K4 specific) GO:0042802: identical protein binding GO:0042803: protein homodimerization activity GO:0043565: sequence-specific D…
FBgn0145854	FBgn0003870	ttk	2.8317	2.0356e-33	GO:0001709: cell fate determination GO:0001964: startle response GO:0002121: inter-male aggressive behavior GO:0006351: transcription DNA-templated GO:0007298: border follicle cell migration GO:0007422: peripheral nervous system development GO:0007426: tracheal outgrowth open tracheal system GO:0007476: imaginal disc-derived wing morphogenesis GO:0008360: regulation of cell shape GO:0016476: regu…	GO:0005634: nucleus GO:0005700: polytene chromosome GO:0017053: transcriptional repressor complex	GO:0000978: RNA polymerase II core promoter proximal region sequence-specific DNA binding GO:0000980: RNA polymerase II distal enhancer sequence-specific DNA binding GO:0001078: transcriptional repressor activity RNA polymerase II core promoter proximal region sequence-specific binding GO:0003676: nucleic acid binding GO:0003677: DNA binding GO:0003682: chromatin binding GO:0005515: protein bindi…
FBgn0144037	FBgn0003900	twi	1.69248	0.000237954	GO:0001710: mesodermal cell fate commitment GO:0006351: transcription DNA-templated GO:0007369: gastrulation GO:0007370: ventral furrow formation GO:0007435: salivary gland morphogenesis GO:0007443: Malpighian tubule morphogenesis GO:0007498: mesoderm development GO:0007499: ectoderm and mesoderm interaction GO:0007500: mesodermal cell fate determination GO:0007501: mesodermal cell fate specifica…	GO:0005634: nucleus GO:0005737: cytoplasm	GO:0003677: DNA binding GO:0003705: transcription factor activity RNA polymerase II distal enhancer sequence-specific binding GO:0042803: protein homodimerization activity GO:0046982: protein heterodimerization activity
FBgn0135527	FBgn0003943	Ubi-p63E	-1.55145	3.43242e-33	GO:0006909: phagocytosis GO:0006914: autophagy GO:0007141: male meiosis I GO:0007219: Notch signaling pathway GO:0010992: ubiquitin homeostasis GO:0016567: protein ubiquitination GO:0035096: larval midgut cell programmed cell death GO:0048515: spermatid differentiation	GO:0005634: nucleus GO:0005737: cytoplasm GO:0005829: cytosol GO:0005875: microtubule associated complex GO:0016021: integral component of membrane	GO:0031386: protein tag
FBgn0137025	FBgn0003943	Ubi-p63E	1.07576	3.39941e-16	GO:0006909: phagocytosis GO:0006914: autophagy GO:0007141: male meiosis I GO:0007219: Notch signaling pathway GO:0010992: ubiquitin homeostasis GO:0016567: protein ubiquitination GO:0035096: larval midgut cell programmed cell death GO:0048515: spermatid differentiation	GO:0005634: nucleus GO:0005737: cytoplasm GO:0005829: cytosol GO:0005875: microtubule associated complex GO:0016021: integral component of membrane	GO:0031386: protein tag
FBgn0141295	FBgn0003975	vg	1.2136	6.42017e-05	GO:0001745: compound eye morphogenesis GO:0006260: DNA replication GO:0006351: transcription DNA-templated GO:0007049: cell cycle GO:0007346: regulation of mitotic cell cycle GO:0007451: dorsal/ventral lineage restriction imaginal disc GO:0007472: wing disc morphogenesis GO:0007473: wing disc proximal/distal pattern formation GO:0007476: imaginal disc-derived wing morphogenesis GO:0007480: imagin…	GO:0005634: nucleus	GO:0003677: DNA binding GO:0003705: transcription factor activity RNA polymerase II distal enhancer sequence-specific binding GO:0005515: protein binding GO:0008022: protein C-terminus binding
FBgn0144454	FBgn0004034	y	-1.62843	0.00205475	GO:0006583: melanin biosynthetic process from tyrosine GO:0042438: melanin biosynthetic process GO:0048065: male courtship behavior veined wing extension GO:0048066: developmental pigmentation GO:0048067: cuticle pigmentation GO:0048082: regulation of adult chitin-containing cuticle pigmentation GO:0060179: male mating behavior	GO:0005576: extracellular region GO:0005737: cytoplasm GO:0070451: cell hair	−
FBgn0138750	FBgn0004045	Yp1	-2.79217	6.96489e-43	GO:0007548: sex differentiation	GO:0005576: extracellular region GO:0005811: lipid particle GO:0005875: microtubule associated complex	GO:0052689: carboxylic ester hydrolase activity
FBgn0147441	FBgn0004053	zen	6.72375	0.000522949	GO:0006351: transcription DNA-templated GO:0007378: amnioserosa formation GO:0009950: dorsal/ventral axis specification GO:0010629: negative regulation of gene expression GO:0010906: regulation of glucose metabolic process GO:0045944: positive regulation of transcription from RNA polymerase II promoter GO:0048749: compound eye development	GO:0005634: nucleus	GO:0003705: transcription factor activity RNA polymerase II distal enhancer sequence-specific binding GO:0043565: sequence-specific DNA binding
FBgn0136750	FBgn0004054	zen2	8.64015	1.20791e-07	GO:0006351: transcription DNA-templated GO:0006355: regulation of transcription DNA-templated GO:0007275: multicellular organism development	GO:0005634: nucleus	GO:0043565: sequence-specific DNA binding
FBgn0145616	FBgn0004054	zen2	8.70056	2.62531e-08	GO:0006351: transcription DNA-templated GO:0006355: regulation of transcription DNA-templated GO:0007275: multicellular organism development	GO:0005634: nucleus	GO:0043565: sequence-specific DNA binding
FBgn0142110	FBgn0004168	5-HT1A	-1.69205	8.08943e-19	GO:0002121: inter-male aggressive behavior GO:0007198: adenylate cyclase-inhibiting serotonin receptor signaling pathway GO:0007208: phospholipase C-activating serotonin receptor signaling pathway GO:0007210: serotonin receptor signaling pathway GO:0007268: chemical synaptic transmission GO:0007615: anesthesia-resistant memory GO:0008049: male courtship behavior GO:0045187: regulation of circadia…	GO:0005887: integral component of plasma membrane GO:0016021: integral component of membrane GO:0030425: dendrite	GO:0001586: Gi/o-coupled serotonin receptor activity GO:0004993: G-protein coupled serotonin receptor activity GO:0008227: G-protein coupled amine receptor activity GO:0030594: neurotransmitter receptor activity GO:0051378: serotonin binding
FBgn0133761	FBgn0004170	sc	6.43713	0.000266301	GO:0006355: regulation of transcription DNA-templated GO:0006366: transcription from RNA polymerase II promoter GO:0007346: regulation of mitotic cell cycle GO:0007399: nervous system development GO:0007400: neuroblast fate determination GO:0007417: central nervous system development GO:0007419: ventral cord development GO:0007422: peripheral nervous system development GO:0007423: sensory organ d…	GO:0005667: transcription factor complex GO:0090575: RNA polymerase II transcription factor complex	GO:0000977: RNA polymerase II regulatory region sequence-specific DNA binding GO:0001077: transcriptional activator activity RNA polymerase II core promoter proximal region sequence-specific binding GO:0003700: transcription factor activity sequence-specific DNA binding GO:0005515: protein binding GO:0008134: transcription factor binding GO:0043565: sequence-specific DNA binding GO:0046982: prote…
FBgn0133258	FBgn0004197	Ser	6.9103	1.18511e-44	GO:0007219: Notch signaling pathway GO:0007275: multicellular organism development GO:0007423: sensory organ development GO:0007431: salivary gland development GO:0007435: salivary gland morphogenesis GO:0007436: larval salivary gland morphogenesis GO:0007451: dorsal/ventral lineage restriction imaginal disc GO:0007476: imaginal disc-derived wing morphogenesis GO:0014009: glial cell proliferation…	GO:0005886: plasma membrane GO:0009986: cell surface GO:0016021: integral component of membrane GO:0016324: apical plasma membrane GO:0030673: axolemma	GO:0005102: receptor binding GO:0005112: Notch binding GO:0005509: calcium ion binding GO:0005515: protein binding
FBgn0140795	FBgn0004367	mei-41	-1.37198	3.28625e-13	GO:0000076: DNA replication checkpoint GO:0000077: DNA damage checkpoint GO:0000706: meiotic DNA double-strand break processing GO:0000723: telomere maintenance GO:0001700: embryonic development via the syncytial blastoderm GO:0006468: protein phosphorylation GO:0006974: cellular response to DNA damage stimulus GO:0007015: actin filament organization GO:0007088: regulation of mitotic nuclear divi…	GO:0005634: nucleus	GO:0003677: DNA binding GO:0004672: protein kinase activity GO:0004674: protein serine/threonine kinase activity GO:0005524: ATP binding GO:0016301: kinase activity
FBgn0147282	FBgn0004387	Klp98A	2.15364	5.72055e-47	GO:0006914: autophagy GO:0007018: microtubule-based movement GO:0030705: cytoskeleton-dependent intracellular transport GO:0045022: early endosome to late endosome transport	GO:0005768: endosome GO:0005769: early endosome GO:0005829: cytosol GO:0005871: kinesin complex GO:0005874: microtubule	GO:0003777: microtubule motor activity GO:0005524: ATP binding GO:0008017: microtubule binding GO:0016887: ATPase activity GO:1901981: phosphatidylinositol phosphate binding
FBgn0139385	FBgn0004425/FBgn0004427/FBgn0004427	LysB/LysD/LysE	3.25137	0.00714113	GO:0005615: extracellular space	GO:0003796: lysozyme activity	IPR000974:Glycoside hydrolase family 22 lysozyme IPR001916:Glycoside hydrolase family 22 IPR019799:Glycoside hydrolase family 22 conserved site IPR023346:Lysozyme-like domain
FBgn0134178	FBgn0004516	Gad1	2.01276	0.00276436	GO:0006538: glutamate catabolic process GO:0007416: synapse assembly GO:0007528: neuromuscular junction development GO:0008345: larval locomotory behavior GO:0008355: olfactory learning GO:0009449: gamma-aminobutyric acid biosynthetic process GO:0009612: response to mechanical stimulus GO:0019752: carboxylic acid metabolic process GO:0042136: neurotransmitter biosynthetic process GO:0045213: neur…	GO:0005829: cytosol	GO:0004351: glutamate decarboxylase activity GO:0030170: pyridoxal phosphate binding
FBgn0139321	FBgn0004552	Akh	1.90915	0.00724057	GO:0007218: neuropeptide signaling pathway GO:0010906: regulation of glucose metabolic process GO:0033500: carbohydrate homeostasis GO:0042594: response to starvation GO:0055088: lipid homeostasis	GO:0005615: extracellular space	GO:0005184: neuropeptide hormone activity GO:0097005: adipokinetic hormone receptor binding
FBgn0145423	FBgn0004595	pros	1.26413	2.90447e-05	GO:0000122: negative regulation of transcription from RNA polymerase II promoter GO:0001708: cell fate specification GO:0001754: eye photoreceptor cell differentiation GO:0006351: transcription DNA-templated GO:0006355: regulation of transcription DNA-templated GO:0006909: phagocytosis GO:0007399: nervous system development GO:0007400: neuroblast fate determination GO:0007402: ganglion mother cel…	GO:0005634: nucleus GO:0005875: microtubule associated complex GO:0005886: plasma membrane GO:0005938: cell cortex GO:0045178: basal part of cell GO:0045179: apical cortex GO:0045180: basal cortex	GO:0001078: transcriptional repressor activity RNA polymerase II core promoter proximal region sequence-specific binding GO:0003677: DNA binding GO:0003700: transcription factor activity sequence-specific DNA binding
FBgn0136802	FBgn0004607	zfh2	3.68466	3.86436e-32	GO:0006355: regulation of transcription DNA-templated GO:0007399: nervous system development GO:0007476: imaginal disc-derived wing morphogenesis GO:0035220: wing disc development	GO:0005634: nucleus	GO:0000977: RNA polymerase II regulatory region sequence-specific DNA binding GO:0003677: DNA binding GO:0043565: sequence-specific DNA binding GO:0046872: metal ion binding
FBgn0145837	FBgn0004611	Plc21C	1.4253	1.94345e-21	GO:0006629: lipid metabolic process GO:0007629: flight behavior GO:0016042: lipid catabolic process GO:0035556: intracellular signal transduction GO:0070050: neuron cellular homeostasis GO:1900073: regulation of neuromuscular synaptic transmission	GO:0005622: intracellular	GO:0004435: phosphatidylinositol phospholipase C activity GO:0004871: signal transducer activity GO:0005509: calcium ion binding
FBgn0146986	FBgn0004618	gl	-4.39918	1.93063e-36	GO:0001745: compound eye morphogenesis GO:0001751: compound eye photoreceptor cell differentiation GO:0001752: compound eye photoreceptor fate commitment GO:0006351: transcription DNA-templated GO:0006355: regulation of transcription DNA-templated GO:0007601: visual perception GO:0007605: sensory perception of sound GO:0009649: entrainment of circadian clock GO:0010114: response to red light GO:0…	GO:0005634: nucleus	GO:0003676: nucleic acid binding GO:0003677: DNA binding GO:0003700: transcription factor activity sequence-specific DNA binding GO:0003705: transcription factor activity RNA polymerase II distal enhancer sequence-specific binding GO:0046872: metal ion binding
FBgn0134863	FBgn0004619	GluRIA	2.47893	7.80493e-10	GO:0006812: cation transport	GO:0008328: ionotropic glutamate receptor complex GO:0016020: membrane GO:0030054: cell junction GO:0045211: postsynaptic membrane	GO:0005234: extracellular-glutamate-gated ion channel activity GO:0015277: kainate selective glutamate receptor activity
FBgn0140297	FBgn0004620	GluRIIA	1.09088	0.000684266	GO:0006816: calcium ion transport GO:0007268: chemical synaptic transmission GO:0007274: neuromuscular synaptic transmission GO:0030510: regulation of BMP signaling pathway GO:0035249: synaptic transmission glutamatergic GO:0046928: regulation of neurotransmitter secretion GO:0060025: regulation of synaptic activity GO:0060074: synapse maturation	GO:0005886: plasma membrane GO:0008328: ionotropic glutamate receptor complex GO:0030054: cell junction GO:0031594: neuromuscular junction GO:0045211: postsynaptic membrane GO:0097482: muscle cell postsynaptic density	GO:0004970: ionotropic glutamate receptor activity GO:0005234: extracellular-glutamate-gated ion channel activity GO:0008066: glutamate receptor activity GO:0015277: kainate selective glutamate receptor activity GO:0022849: glutamate-gated calcium ion channel activity
FBgn0144312	FBgn0004646	ogre	1.07431	7.15218e-07	GO:0006811: ion transport GO:0007602: phototransduction GO:0007632: visual behavior GO:0010496: intercellular transport	GO:0005886: plasma membrane GO:0005921: gap junction GO:0016021: integral component of membrane GO:0016323: basolateral plasma membrane	GO:0005243: gap junction channel activity
FBgn0146976	FBgn0004652	fru	2.19477	7.11424e-18	GO:0002118: aggressive behavior GO:0006351: transcription DNA-templated GO:0006357: regulation of transcription from RNA polymerase II promoter GO:0007275: multicellular organism development GO:0007417: central nervous system development GO:0007517: muscle organ development GO:0007530: sex determination GO:0007617: mating behavior GO:0007618: mating GO:0007620: copulation GO:0008049: male courtsh…	GO:0005634: nucleus	GO:0003676: nucleic acid binding GO:0003677: DNA binding GO:0003700: transcription factor activity sequence-specific DNA binding GO:0046872: metal ion binding
FBgn0138080	FBgn0004655	wapl	1.49393	2.27605e-10	GO:0006325: chromatin organization GO:0007062: sister chromatid cohesion GO:0007064: mitotic sister chromatid cohesion GO:0016321: female meiosis chromosome segregation GO:0019233: sensory perception of pain GO:0060623: regulation of chromosome condensation GO:0071922: regulation of cohesin loading	GO:0000798: nuclear cohesin complex GO:0005634: nucleus GO:0005700: polytene chromosome	−
FBgn0138045	FBgn0004657	mys	-1.38498	0.00390147	GO:0003344: pericardium morphogenesis GO:0006930: substrate-dependent cell migration cell extension GO:0007015: actin filament organization GO:0007155: cell adhesion GO:0007157: heterophilic cell-cell adhesion via plasma membrane cell adhesion molecules GO:0007160: cell-matrix adhesion GO:0007229: integrin-mediated signaling pathway GO:0007298: border follicle cell migration GO:0007377: germ-band…	GO:0005886: plasma membrane GO:0005887: integral component of plasma membrane GO:0005925: focal adhesion GO:0005927: muscle tendon junction GO:0008305: integrin complex GO:0009925: basal plasma membrane GO:0016021: integral component of membrane GO:0016324: apical plasma membrane GO:0016328: lateral plasma membrane GO:0030425: dendrite GO:0031252: cell leading edge GO:0043034: costamere	GO:0004872: receptor activity GO:0005515: protein binding GO:0046982: protein heterodimerization activity GO:0050839: cell adhesion molecule binding GO:1990430: extracellular matrix protein binding
FBgn0146566	FBgn0004777	Ccp84Ag	6.88967	0.000906077	GO:0040003: chitin-based cuticle development	GO:0016021: integral component of membrane GO:0031012: extracellular matrix	GO:0008010: structural constituent of chitin-based larval cuticle GO:0042302: structural constituent of cuticle
FBgn0143893	FBgn0004784	inaC	-1.21364	0.000210573	GO:0006468: protein phosphorylation GO:0006909: phagocytosis GO:0007601: visual perception GO:0007602: phototransduction GO:0008585: female gonad development GO:0009416: response to light stimulus GO:0016059: deactivation of rhodopsin mediated signaling GO:0016062: adaptation of rhodopsin mediated signaling GO:0016477: cell migration GO:0018105: peptidyl-serine phosphorylation GO:0019722: calcium…	GO:0005622: intracellular GO:0005768: endosome GO:0005886: plasma membrane GO:0016027: inaD signaling complex GO:0016028: rhabdomere	GO:0004674: protein serine/threonine kinase activity GO:0004697: protein kinase C activity GO:0005515: protein binding GO:0005524: ATP binding GO:0008270: zinc ion binding
FBgn0140391	FBgn0004858	elB	-1.19988	0.00880051	GO:0001752: compound eye photoreceptor fate commitment GO:0007219: Notch signaling pathway GO:0007424: open tracheal system development GO:0008283: cell proliferation GO:0010629: negative regulation of gene expression GO:0035214: eye-antennal disc development GO:0035218: leg disc development GO:0035220: wing disc development GO:0048737: imaginal disc-derived appendage development	GO:0000228: nuclear chromosome GO:0005634: nucleus GO:0005730: nucleolus	GO:0003676: nucleic acid binding GO:0005515: protein binding GO:0046872: metal ion binding
FBgn0136873	FBgn0004859	ci	1.83374	1.41684e-19	GO:0000122: negative regulation of transcription from RNA polymerase II promoter GO:0002385: mucosal immune response GO:0006355: regulation of transcription DNA-templated GO:0007224: smoothened signaling pathway GO:0007346: regulation of mitotic cell cycle GO:0007350: blastoderm segmentation GO:0007367: segment polarity determination GO:0008544: epidermis development GO:0030707: ovarian follicle …	GO:0005634: nucleus GO:0005737: cytoplasm GO:0016020: membrane GO:0035301: Hedgehog signaling complex GO:0043234: protein complex	GO:0000977: RNA polymerase II regulatory region sequence-specific DNA binding GO:0000980: RNA polymerase II distal enhancer sequence-specific DNA binding GO:0001077: transcriptional activator activity RNA polymerase II core promoter proximal region sequence-specific binding GO:0001205: transcriptional activator activity RNA polymerase II distal enhancer sequence-specific binding GO:0003676: nucle…
FBgn0146745	FBgn0004885	tok	1.45534	1.22202e-14	GO:0007411: axon guidance GO:0007415: defasciculation of motor neuron axon GO:0008045: motor neuron axon guidance GO:0008586: imaginal disc-derived wing vein morphogenesis GO:0010629: negative regulation of gene expression GO:0016485: protein processing	−	GO:0004222: metalloendopeptidase activity GO:0005509: calcium ion binding GO:0008270: zinc ion binding
FBgn0140510	FBgn0004892	sob	-1.54037	0.00638668	GO:0000122: negative regulation of transcription from RNA polymerase II promoter GO:0006351: transcription DNA-templated GO:0006355: regulation of transcription DNA-templated GO:0006909: phagocytosis GO:0007350: blastoderm segmentation GO:0007366: periodic partitioning by pair rule gene GO:0016348: imaginal disc-derived leg joint morphogenesis GO:0045892: negative regulation of transcription DNA-…	GO:0005634: nucleus	GO:0000981: RNA polymerase II transcription factor activity sequence-specific DNA binding GO:0003676: nucleic acid binding GO:0003677: DNA binding GO:0046872: metal ion binding
FBgn0143282	FBgn0004896	fd59A	3.99698	0.000187896	GO:0006351: transcription DNA-templated GO:0006355: regulation of transcription DNA-templated GO:0007275: multicellular organism development	GO:0005634: nucleus	GO:0000981: RNA polymerase II transcription factor activity sequence-specific DNA binding GO:0003700: transcription factor activity sequence-specific DNA binding GO:0043565: sequence-specific DNA binding
FBgn0146508	FBgn0004898	fd96Cb	-7.80211	1.02726e-05	GO:0006351: transcription DNA-templated GO:0006355: regulation of transcription DNA-templated GO:0007275: multicellular organism development	GO:0005634: nucleus	GO:0000981: RNA polymerase II transcription factor activity sequence-specific DNA binding GO:0003700: transcription factor activity sequence-specific DNA binding GO:0043565: sequence-specific DNA binding
FBgn0135187	FBgn0004914	Hnf4	1.02502	3.63568e-07	GO:0006351: transcription DNA-templated GO:0006357: regulation of transcription from RNA polymerase II promoter GO:0010906: regulation of glucose metabolic process GO:0016042: lipid catabolic process GO:0034440: lipid oxidation GO:0043401: steroid hormone mediated signaling pathway	GO:0005634: nucleus	GO:0003700: transcription factor activity sequence-specific DNA binding GO:0003707: steroid hormone receptor activity GO:0004879: RNA polymerase II transcription factor activity ligand-activated sequence-specific DNA binding GO:0008270: zinc ion binding GO:0043565: sequence-specific DNA binding
FBgn0141216	FBgn0004919	gol	-1.01708	5.22112e-07	GO:0001707: mesoderm formation GO:0006351: transcription DNA-templated GO:0006355: regulation of transcription DNA-templated GO:0016567: protein ubiquitination	GO:0005634: nucleus GO:0005768: endosome GO:0016021: integral component of membrane	GO:0003677: DNA binding GO:0008270: zinc ion binding GO:0061630: ubiquitin protein ligase activity
FBgn0137360	FBgn0005391	Yp2	6.39705	1.70373e-13	GO:0007548: sex differentiation GO:0022008: neurogenesis GO:0048477: oogenesis	GO:0005576: extracellular region GO:0005811: lipid particle GO:0005875: microtubule associated complex GO:0016590: ACF complex	GO:0052689: carboxylic ester hydrolase activity
FBgn0136835	FBgn0005558	ey	-1.0037	0.00587367	GO:0001745: compound eye morphogenesis GO:0006351: transcription DNA-templated GO:0006355: regulation of transcription DNA-templated GO:0006357: regulation of transcription from RNA polymerase II promoter GO:0007275: multicellular organism development GO:0007420: brain development GO:0007455: eye-antennal disc morphogenesis GO:0007628: adult walking behavior GO:0008284: positive regulation of cel…	GO:0005634: nucleus	GO:0000977: RNA polymerase II regulatory region sequence-specific DNA binding GO:0003677: DNA binding GO:0003700: transcription factor activity sequence-specific DNA binding GO:0003705: transcription factor activity RNA polymerase II distal enhancer sequence-specific binding GO:0005515: protein binding GO:0043565: sequence-specific DNA binding
FBgn0136800	FBgn0005561	sv	-1.59455	1.7393e-09	GO:0006351: transcription DNA-templated GO:0007517: muscle organ development GO:0042673: regulation of retinal cone cell fate specification GO:0042676: compound eye cone cell fate commitment GO:0042682: regulation of compound eye cone cell fate specification GO:0045676: regulation of R7 cell differentiation GO:0045944: positive regulation of transcription from RNA polymerase II promoter GO:004866…	GO:0005634: nucleus	GO:0001158: enhancer sequence-specific DNA binding GO:0003700: transcription factor activity sequence-specific DNA binding GO:0003705: transcription factor activity RNA polymerase II distal enhancer sequence-specific binding
FBgn0135439	FBgn0005626	ple	-1.49499	0.000352153	GO:0006584: catecholamine metabolic process GO:0007619: courtship behavior GO:0008049: male courtship behavior GO:0008344: adult locomotory behavior GO:0009072: aromatic amino acid family metabolic process GO:0009611: response to wounding GO:0035220: wing disc development GO:0040040: thermosensory behavior GO:0042136: neurotransmitter biosynthetic process GO:0042416: dopamine biosynthetic process…	−	GO:0004511: tyrosine 3-monooxygenase activity GO:0005506: iron ion binding
FBgn0144049	FBgn0005636	nvy	-1.16961	3.13075e-06	GO:0007411: axon guidance GO:0007517: muscle organ development GO:0008407: chaeta morphogenesis GO:0010906: regulation of glucose metabolic process GO:0045892: negative regulation of transcription DNA-templated GO:0048813: dendrite morphogenesis	GO:0005634: nucleus GO:0016021: integral component of membrane	GO:0003700: transcription factor activity sequence-specific DNA binding GO:0003714: transcription corepressor activity GO:0008270: zinc ion binding
FBgn0141084	FBgn0005638	slbo	-3.38495	0.000242116	GO:0001708: cell fate specification GO:0006351: transcription DNA-templated GO:0007298: border follicle cell migration GO:0010906: regulation of glucose metabolic process GO:0045944: positive regulation of transcription from RNA polymerase II promoter GO:0046427: positive regulation of JAK-STAT cascade	GO:0005634: nucleus	GO:0000977: RNA polymerase II regulatory region sequence-specific DNA binding GO:0003700: transcription factor activity sequence-specific DNA binding GO:0043565: sequence-specific DNA binding GO:0046982: protein heterodimerization activity
FBgn0136578	FBgn0005677	dac	-1.42995	1.68766e-09	GO:0006351: transcription DNA-templated GO:0006355: regulation of transcription DNA-templated GO:0007411: axon guidance GO:0007479: leg disc proximal/distal pattern formation GO:0007483: genital disc morphogenesis GO:0010629: negative regulation of gene expression GO:0016319: mushroom body development GO:0030182: neuron differentiation GO:0035211: spermathecum morphogenesis GO:0035215: genital di…	GO:0005634: nucleus GO:0005667: transcription factor complex	GO:0001075: transcription factor activity RNA polymerase II core promoter sequence-specific binding involved in preinitiation complex assembly GO:0005515: protein binding
FBgn0138994	FBgn0005683	pie	-1.1189	1.37721e-10	GO:0022008: neurogenesis GO:0035019: somatic stem cell population maintenance GO:0036335: intestinal stem cell homeostasis GO:0042078: germ-line stem cell division GO:0048749: compound eye development	−	GO:0008270: zinc ion binding
FBgn0135321	FBgn0005775	Con	2.48616	1.65052e-06	GO:0007156: homophilic cell adhesion via plasma membrane adhesion molecules GO:0007413: axonal fasciculation GO:0016200: synaptic target attraction	GO:0005886: plasma membrane GO:0009986: cell surface GO:0031225: anchored component of membrane GO:0031594: neuromuscular junction GO:0044295: axonal growth cone	−
FBgn0145041	FBgn0010015	CanA1	3.6089	5.26901e-12	GO:0006470: protein dephosphorylation GO:0007269: neurotransmitter secretion GO:0016192: vesicle-mediated transport GO:0030431: sleep GO:0045088: regulation of innate immune response GO:0071731: response to nitric oxide GO:0072375: medium-term memory	GO:0005955: calcineurin complex GO:0008021: synaptic vesicle	GO:0004721: phosphoprotein phosphatase activity GO:0004722: protein serine/threonine phosphatase activity GO:0004723: calcium-dependent protein serine/threonine phosphatase activity GO:0016787: hydrolase activity GO:0046872: metal ion binding
FBgn0145922	FBgn0010040	GstD4	7.39354	2.09269e-05	GO:0006749: glutathione metabolic process GO:0019233: sensory perception of pain	GO:0005737: cytoplasm	GO:0004364: glutathione transferase activity GO:0004602: glutathione peroxidase activity
FBgn0141892	FBgn0010052	Jhe	1.58175	4.28933e-10	GO:0006719: juvenile hormone catabolic process GO:0007158: neuron cell-cell adhesion GO:0007416: synapse assembly GO:0048149: behavioral response to ethanol GO:0050804: modulation of synaptic transmission GO:0060179: male mating behavior	GO:0005739: mitochondrion GO:0005887: integral component of plasma membrane GO:0009986: cell surface GO:0045202: synapse	GO:0004453: juvenile-hormone esterase activity GO:0004872: receptor activity GO:0005515: protein binding GO:0042043: neurexin family protein binding GO:0052689: carboxylic ester hydrolase activity
FBgn0141893	FBgn0010052	Jhe	7.11558	1.05503e-05	GO:0006719: juvenile hormone catabolic process GO:0007158: neuron cell-cell adhesion GO:0007416: synapse assembly GO:0048149: behavioral response to ethanol GO:0050804: modulation of synaptic transmission GO:0060179: male mating behavior	GO:0005739: mitochondrion GO:0005887: integral component of plasma membrane GO:0009986: cell surface GO:0045202: synapse	GO:0004453: juvenile-hormone esterase activity GO:0004872: receptor activity GO:0005515: protein binding GO:0042043: neurexin family protein binding GO:0052689: carboxylic ester hydrolase activity
FBgn0139974	FBgn0010097	gammaTub37C	-1.80847	9.46806e-32	GO:0007017: microtubule-based process GO:0007020: microtubule nucleation GO:0007057: spindle assembly involved in female meiosis I GO:0007067: mitotic nuclear division GO:0031122: cytoplasmic microtubule organization GO:0051301: cell division GO:0051316: attachment of spindle microtubules to kinetochore involved in meiotic chromosome segregation GO:0051663: oocyte nucleus localization involved in…	GO:0000930: gamma-tubulin complex GO:0005737: cytoplasm GO:0005813: centrosome GO:0005819: spindle GO:0005874: microtubule GO:0005875: microtubule associated complex GO:0072687: meiotic spindle	GO:0003924: GTPase activity GO:0005200: structural constituent of cytoskeleton GO:0005525: GTP binding
FBgn0145991	FBgn0010113	hdc	1.12282	0.000135369	GO:0002165: instar larval or pupal development GO:0007430: terminal branching open tracheal system GO:0007476: imaginal disc-derived wing morphogenesis GO:0016246: RNA interference GO:0022008: neurogenesis GO:0035071: salivary gland cell autophagic cell death GO:0035147: branch fusion open tracheal system GO:0035155: negative regulation of terminal cell fate specification open tracheal system GO:…	GO:0005737: cytoplasm GO:0030424: axon GO:0030425: dendrite GO:0048471: perinuclear region of cytoplasm	−
FBgn0134698	FBgn0010223	Galphaf	-1.50057	0.00052631	GO:0007186: G-protein coupled receptor signaling pathway GO:0007191: adenylate cyclase-activating dopamine receptor signaling pathway GO:0007498: mesoderm development GO:0007606: sensory perception of chemical stimulus GO:0035208: positive regulation of hemocyte proliferation GO:0051489: regulation of filopodium assembly	−	GO:0003924: GTPase activity GO:0004871: signal transducer activity GO:0005525: GTP binding GO:0019001: guanyl nucleotide binding GO:0031683: G-protein beta/gamma-subunit complex binding GO:0046872: metal ion binding
FBgn0142409	FBgn0010238	Lac	1.03442	1.12207e-10	GO:0007156: homophilic cell adhesion via plasma membrane adhesion molecules GO:0007424: open tracheal system development GO:0016331: morphogenesis of embryonic epithelium GO:0019991: septate junction assembly GO:0035151: regulation of tube size open tracheal system GO:0035160: maintenance of epithelial integrity open tracheal system GO:0061343: cell adhesion involved in heart morphogenesis	GO:0005886: plasma membrane GO:0005918: septate junction GO:0031225: anchored component of membrane	GO:0042803: protein homodimerization activity
FBgn0136747	FBgn0010300	brat	-1.12992	6.15884e-06	GO:0006417: regulation of translation GO:0006909: phagocytosis GO:0007400: neuroblast fate determination GO:0007402: ganglion mother cell fate determination GO:0007405: neuroblast proliferation GO:0007406: negative regulation of neuroblast proliferation GO:0007411: axon guidance GO:0007419: ventral cord development GO:0007420: brain development GO:0008285: negative regulation of cell proliferatio…	GO:0005622: intracellular GO:0005737: cytoplasm GO:0043025: neuronal cell body GO:0045179: apical cortex GO:0045180: basal cortex	GO:0005515: protein binding GO:0008270: zinc ion binding GO:0030371: translation repressor activity GO:0045182: translation regulator activity
FBgn0140760	FBgn0010323	Gsc	8.45585	1.93787e-07	GO:0006355: regulation of transcription DNA-templated GO:0007275: multicellular organism development GO:0045892: negative regulation of transcription DNA-templated	GO:0005634: nucleus	GO:0001078: transcriptional repressor activity RNA polymerase II core promoter proximal region sequence-specific binding GO:0003677: DNA binding GO:0042803: protein homodimerization activity GO:0043565: sequence-specific DNA binding GO:0046982: protein heterodimerization activity
FBgn0133980	FBgn0010329	Tbh	-3.3535	4.79445e-12	GO:0002118: aggressive behavior GO:0002121: inter-male aggressive behavior GO:0006589: octopamine biosynthetic process GO:0007612: learning GO:0007613: memory GO:0007629: flight behavior GO:0008049: male courtship behavior GO:0008345: larval locomotory behavior GO:0030728: ovulation GO:0040011: locomotion GO:0042420: dopamine catabolic process GO:0042421: norepinephrine biosynthetic process GO:00…	GO:0005615: extracellular space GO:0016021: integral component of membrane GO:0030667: secretory granule membrane	GO:0004500: dopamine beta-monooxygenase activity GO:0005507: copper ion binding GO:0016715: oxidoreductase activity acting on paired donors with incorporation or reduction of molecular oxygen reduced ascorbate as one donor and incorporation of one atom of oxygen
FBgn0133694	FBgn0010383	Cyp18a1	1.63133	2.3614e-15	GO:0007304: chorion-containing eggshell formation GO:0007480: imaginal disc-derived leg morphogenesis GO:0007552: metamorphosis GO:0035074: pupation GO:0035210: prepupal development GO:0046344: ecdysteroid catabolic process GO:0055114: oxidation-reduction process	GO:0005789: endoplasmic reticulum membrane GO:0016021: integral component of membrane GO:0031090: organelle membrane	GO:0005506: iron ion binding GO:0008395: steroid hydroxylase activity GO:0016705: oxidoreductase activity acting on paired donors with incorporation or reduction of molecular oxygen GO:0020037: heme binding
FBgn0145967	FBgn0010395	Itgbn	1.7745	3.90926e-13	GO:0006909: phagocytosis GO:0007155: cell adhesion GO:0007157: heterophilic cell-cell adhesion via plasma membrane cell adhesion molecules GO:0007160: cell-matrix adhesion GO:0007229: integrin-mediated signaling pathway GO:0007476: imaginal disc-derived wing morphogenesis GO:0033627: cell adhesion mediated by integrin GO:0035011: melanotic encapsulation of foreign target GO:0042048: olfactory beh…	GO:0008305: integrin complex GO:0016021: integral component of membrane	GO:0004872: receptor activity GO:0046982: protein heterodimerization activity GO:0050839: cell adhesion molecule binding
FBgn0147216	FBgn0010399	Nmdar1	-1.69131	8.77295e-05	GO:0006811: ion transport GO:0007268: chemical synaptic transmission GO:0007476: imaginal disc-derived wing morphogenesis GO:0007616: long-term memory GO:0008306: associative learning GO:0008355: olfactory learning GO:0035235: ionotropic glutamate receptor signaling pathway GO:0042331: phototaxis GO:0042391: regulation of membrane potential GO:0048149: behavioral response to ethanol GO:0050975: s…	GO:0008328: ionotropic glutamate receptor complex GO:0014069: postsynaptic density GO:0016021: integral component of membrane GO:0017146: NMDA selective glutamate receptor complex GO:0030054: cell junction GO:0045211: postsynaptic membrane	GO:0004972: NMDA glutamate receptor activity GO:0005234: extracellular-glutamate-gated ion channel activity
FBgn0137058	FBgn0010416	TH1	-1.47593	1.75105e-16	GO:0006351: transcription DNA-templated GO:0007070: negative regulation of transcription from RNA polymerase II promoter during mitosis GO:0022008: neurogenesis GO:0034244: negative regulation of transcription elongation from RNA polymerase II promoter GO:0045892: negative regulation of transcription DNA-templated	GO:0005634: nucleus GO:0005703: polytene chromosome puff GO:0005705: polytene chromosome interband GO:0008023: transcription elongation factor complex GO:0017053: transcriptional repressor complex GO:0032021: NELF complex	GO:0003723: RNA binding GO:0003729: mRNA binding
FBgn0146905	FBgn0010433	ato	9.81103	6.08961e-10	GO:0000187: activation of MAPK activity GO:0001745: compound eye morphogenesis GO:0001746: Bolwig's organ morphogenesis GO:0001748: optic lobe placode development GO:0006351: transcription DNA-templated GO:0006355: regulation of transcription DNA-templated GO:0007173: epidermal growth factor receptor signaling pathway GO:0007224: smoothened signaling pathway GO:0007399: nervous system development…	GO:0005634: nucleus	GO:0000981: RNA polymerase II transcription factor activity sequence-specific DNA binding GO:0003677: DNA binding GO:0046982: protein heterodimerization activity
FBgn0136752	FBgn0010473	tutl	-5.55675	0.0018446	GO:0007411: axon guidance GO:0007414: axonal defasciculation GO:0007629: flight behavior GO:0007638: mechanosensory behavior GO:0008039: synaptic target recognition GO:0008344: adult locomotory behavior GO:0016199: axon midline choice point recognition GO:0019233: sensory perception of pain GO:0030537: larval behavior GO:0045467: R7 cell development GO:0046331: lateral inhibition GO:0048814: regu…	GO:0005887: integral component of plasma membrane GO:0016021: integral component of membrane	GO:0098632: protein binding involved in cell-cell adhesion
FBgn0281472	FBgn0010482	l(2)01289	1.21119	0.00760819	GO:0045454: cell redox homeostasis	GO:0005623: cell GO:0016021: integral component of membrane	GO:0003756: protein disulfide isomerase activity
FBgn0136615	FBgn0010741	Pfdn2	-1.04532	1.23101e-11	GO:0006457: protein folding GO:0006909: phagocytosis GO:0045196: establishment or maintenance of neuroblast polarity GO:0048477: oogenesis	GO:0016272: prefoldin complex	GO:0051082: unfolded protein binding
FBgn0134628	FBgn0010830	l(3)04053	-1.13458	1.00008e-19	−	−	−
FBgn0140662	FBgn0011202	dia	-1.06996	1.05805e-09	GO:0000281: mitotic cytokinesis GO:0000915: actomyosin contractile ring assembly GO:0003383: apical constriction GO:0007015: actin filament organization GO:0007049: cell cycle GO:0007110: meiosis I cytokinesis GO:0007111: meiosis II cytokinesis GO:0007279: pole cell formation GO:0007283: spermatogenesis GO:0007349: cellularization GO:0007424: open tracheal system development GO:0007605: sensory p…	GO:0005737: cytoplasm GO:0005856: cytoskeleton GO:0005884: actin filament GO:0005912: adherens junction GO:0005938: cell cortex GO:0012506: vesicle membrane GO:0016324: apical plasma membrane GO:0032154: cleavage furrow GO:0035230: cytoneme GO:0043234: protein complex GO:0045177: apical part of cell	GO:0003779: actin binding GO:0005515: protein binding GO:0005546: phosphatidylinositol-4 5-bisphosphate binding GO:0017048: Rho GTPase binding
FBgn0140407	FBgn0011232	scat	-1.3281	5.93933e-15	GO:0001675: acrosome assembly GO:0006896: Golgi to vacuole transport GO:0007286: spermatid development GO:0007290: spermatid nucleus elongation GO:0007291: sperm individualization GO:0015031: protein transport GO:0032456: endocytic recycling GO:0042147: retrograde transport endosome to Golgi	GO:0000138: Golgi trans cisterna GO:0000938: GARP complex GO:0005739: mitochondrion GO:0005794: Golgi apparatus GO:0005829: cytosol	GO:0019905: syntaxin binding
FBgn0139057	FBgn0011280	Obp19d	3.86889	1.94039e-16	GO:0007606: sensory perception of chemical stimulus	GO:0005576: extracellular region	GO:0005549: odorant binding GO:0005550: pheromone binding
FBgn0145915	FBgn0011281	Obp83a	6.77314	0.000239557	GO:0007606: sensory perception of chemical stimulus	GO:0005576: extracellular region	GO:0005549: odorant binding GO:0005550: pheromone binding
FBgn0140553	FBgn0011676	Nos	2.53477	2.19325e-11	GO:0002027: regulation of heart rate GO:0006809: nitric oxide biosynthetic process GO:0007263: nitric oxide mediated signal transduction GO:0007399: nervous system development GO:0007416: synapse assembly GO:0007444: imaginal disc development GO:0008156: negative regulation of DNA replication GO:0008285: negative regulation of cell proliferation GO:0031284: positive regulation of guanylate cyclas…	GO:0005777: peroxisome	GO:0004517: nitric-oxide synthase activity GO:0005506: iron ion binding GO:0005516: calmodulin binding GO:0010181: FMN binding GO:0020037: heme binding GO:0050660: flavin adenine dinucleotide binding GO:0050661: NADP binding
FBgn0147480	FBgn0011701	repo	-1.1349	1.56886e-18	GO:0006355: regulation of transcription DNA-templated GO:0007399: nervous system development GO:0007422: peripheral nervous system development GO:0010001: glial cell differentiation GO:0010628: positive regulation of gene expression GO:0010906: regulation of glucose metabolic process GO:0021782: glial cell development GO:0050764: regulation of phagocytosis GO:0050808: synapse organization GO:0051…	GO:0005634: nucleus GO:0005737: cytoplasm	GO:0000977: RNA polymerase II regulatory region sequence-specific DNA binding GO:0001077: transcriptional activator activity RNA polymerase II core promoter proximal region sequence-specific binding
FBgn0142323	FBgn0011704	RnrS	1.39162	6.21854e-07	GO:0006260: DNA replication GO:0006919: activation of cysteine-type endopeptidase activity involved in apoptotic process GO:0009186: deoxyribonucleoside diphosphate metabolic process GO:0009263: deoxyribonucleotide biosynthetic process GO:0022008: neurogenesis GO:0055114: oxidation-reduction process	GO:0005971: ribonucleoside-diphosphate reductase complex	GO:0004748: ribonucleoside-diphosphate reductase activity thioredoxin disulfide as acceptor GO:0016491: oxidoreductase activity GO:0046872: metal ion binding
FBgn0137310	FBgn0011760	ctp	-1.01678	3.28396e-14	GO:0000132: establishment of mitotic spindle orientation GO:0006914: autophagy GO:0007017: microtubule-based process GO:0007018: microtubule-based movement GO:0007283: spermatogenesis GO:0007290: spermatid nucleus elongation GO:0007291: sperm individualization GO:0007476: imaginal disc-derived wing morphogenesis GO:0008407: chaeta morphogenesis GO:0019233: sensory perception of pain GO:0022008: n…	GO:0005737: cytoplasm GO:0005814: centriole GO:0005868: cytoplasmic dynein complex GO:0005874: microtubule GO:0030286: dynein complex	GO:0003774: motor activity GO:0005515: protein binding GO:0016887: ATPase activity GO:0042623: ATPase activity coupled GO:0042803: protein homodimerization activity GO:0045505: dynein intermediate chain binding GO:0051959: dynein light intermediate chain binding
FBgn0135596	FBgn0011828	Pxn	-1.32715	9.49555e-12	GO:0006909: phagocytosis GO:0006979: response to oxidative stress GO:0030198: extracellular matrix organization GO:0042744: hydrogen peroxide catabolic process GO:0055114: oxidation-reduction process	GO:0005578: proteinaceous extracellular matrix GO:0005615: extracellular space	GO:0004601: peroxidase activity GO:0020037: heme binding GO:0046872: metal ion binding
FBgn0140735	FBgn0011829	Ret	1.85862	3.57127e-16	GO:0001954: positive regulation of cell-matrix adhesion GO:0006468: protein phosphorylation GO:0007015: actin filament organization GO:0007165: signal transduction GO:0016358: dendrite development	GO:0005886: plasma membrane GO:0005887: integral component of plasma membrane GO:0009986: cell surface GO:0030425: dendrite	GO:0004713: protein tyrosine kinase activity GO:0004714: transmembrane receptor protein tyrosine kinase activity GO:0005178: integrin binding GO:0005509: calcium ion binding GO:0005524: ATP binding
FBgn0143131	FBgn0013307	Odc1	3.40467	5.77844e-05	GO:0006596: polyamine biosynthetic process GO:0033387: putrescine biosynthetic process from ornithine	GO:0005737: cytoplasm	GO:0003824: catalytic activity GO:0004586: ornithine decarboxylase activity
FBgn0140761	FBgn0013323	Ptth	2.13146	2.98398e-16	GO:0007552: metamorphosis GO:0008293: torso signaling pathway GO:0044060: regulation of endocrine process GO:0045998: positive regulation of ecdysteroid biosynthetic process GO:0046957: negative phototaxis	GO:0005576: extracellular region GO:0016021: integral component of membrane GO:0043196: varicosity	GO:0005125: cytokine activity GO:0018445: prothoracicotrophic hormone activity
FBgn0141046	FBgn0013771	Cyp6a9	4.61191	1.3754e-08	GO:0046680: response to DDT GO:0046701: insecticide catabolic process GO:0055114: oxidation-reduction process	GO:0005789: endoplasmic reticulum membrane GO:0031090: organelle membrane	GO:0004497: monooxygenase activity GO:0005506: iron ion binding GO:0009055: electron carrier activity GO:0016491: oxidoreductase activity GO:0016705: oxidoreductase activity acting on paired donors with incorporation or reduction of molecular oxygen GO:0020037: heme binding
FBgn0133075	FBgn0013812	Dhc93AB	1.54332	0.000728597	GO:0003341: cilium movement GO:0007018: microtubule-based movement GO:0007605: sensory perception of sound	GO:0005875: microtubule associated complex GO:0036157: outer dynein arm	GO:0005524: ATP binding GO:0008569: ATP-dependent microtubule motor activity minus-end-directed GO:0042623: ATPase activity coupled
FBgn0138978	FBgn0014133	bif	-1.76794	2.74899e-13	GO:0007411: axon guidance GO:0007476: imaginal disc-derived wing morphogenesis GO:0016321: female meiosis chromosome segregation GO:0030517: negative regulation of axon extension	GO:0005737: cytoplasm	GO:0003779: actin binding GO:0008017: microtubule binding GO:0051015: actin filament binding
FBgn0140318	FBgn0014179	gcm	-3.88986	1.08675e-07	GO:0006355: regulation of transcription DNA-templated GO:0007403: glial cell fate determination GO:0007516: hemocyte development GO:0008283: cell proliferation GO:0010001: glial cell differentiation GO:0010468: regulation of gene expression GO:0010628: positive regulation of gene expression GO:0021782: glial cell development GO:0030097: hemopoiesis GO:0030182: neuron differentiation GO:0031290: r…	GO:0005634: nucleus	GO:0001077: transcriptional activator activity RNA polymerase II core promoter proximal region sequence-specific binding GO:0001158: enhancer sequence-specific DNA binding GO:0003677: DNA binding GO:0003700: transcription factor activity sequence-specific DNA binding
FBgn0142883	FBgn0014269	prod	-1.01585	1.22567e-08	GO:0007076: mitotic chromosome condensation GO:0042752: regulation of circadian rhythm GO:0048542: lymph gland development	GO:0000775: chromosome centromeric region GO:0000792: heterochromatin GO:0005719: nuclear euchromatin GO:0005721: pericentric heterochromatin GO:0010369: chromocenter	−
FBgn0141433	FBgn0014469	Cyp4e2	1.3184	6.8052e-16	GO:0019233: sensory perception of pain GO:0055114: oxidation-reduction process	GO:0005789: endoplasmic reticulum membrane GO:0012505: endomembrane system GO:0031090: organelle membrane	GO:0004497: monooxygenase activity GO:0005506: iron ion binding GO:0016705: oxidoreductase activity acting on paired donors with incorporation or reduction of molecular oxygen GO:0020037: heme binding
FBgn0146172	FBgn0014857	His3.3A	2.02595	2.43712e-06	GO:0006334: nucleosome assembly GO:0007140: male meiosis GO:0007155: cell adhesion GO:0008360: regulation of cell shape	GO:0000786: nucleosome GO:0005634: nucleus GO:0005700: polytene chromosome	GO:0003677: DNA binding GO:0031492: nucleosomal DNA binding GO:0046982: protein heterodimerization activity
FBgn0138494	FBgn0015010	Ag5r	-1.4101	5.59139e-09	−	GO:0005576: extracellular region	−
FBgn0138496	FBgn0015010	Ag5r	3.18044	5.92634e-65	−	GO:0005576: extracellular region	−
FBgn0146475	FBgn0015011	AhcyL2	1.48248	2.41695e-17	GO:0006730: one-carbon metabolic process GO:0019510: S-adenosylhomocysteine catabolic process GO:0033353: S-adenosylmethionine cycle	GO:0005829: cytosol	GO:0004013: adenosylhomocysteinase activity GO:0016787: hydrolase activity GO:0051287: NAD binding
FBgn0144208	FBgn0015036	Cyp4ae1	1.10401	1.52489e-16	GO:0055114: oxidation-reduction process	GO:0005789: endoplasmic reticulum membrane GO:0031090: organelle membrane	GO:0004497: monooxygenase activity GO:0005506: iron ion binding GO:0016705: oxidoreductase activity acting on paired donors with incorporation or reduction of molecular oxygen GO:0020037: heme binding
FBgn0141389	FBgn0015037	Cyp4p1	1.71774	4.0598e-08	GO:0055114: oxidation-reduction process	GO:0005789: endoplasmic reticulum membrane GO:0031090: organelle membrane	GO:0004497: monooxygenase activity GO:0005506: iron ion binding GO:0016705: oxidoreductase activity acting on paired donors with incorporation or reduction of molecular oxygen GO:0020037: heme binding
FBgn0143106	FBgn0015037	Cyp4p1	-4.62492	8.27005e-33	GO:0055114: oxidation-reduction process	GO:0005789: endoplasmic reticulum membrane GO:0031090: organelle membrane	GO:0004497: monooxygenase activity GO:0005506: iron ion binding GO:0016705: oxidoreductase activity acting on paired donors with incorporation or reduction of molecular oxygen GO:0020037: heme binding
FBgn0142734	FBgn0015040	Cyp9c1	-1.18843	7.7001e-06	GO:0055114: oxidation-reduction process	GO:0005789: endoplasmic reticulum membrane GO:0016021: integral component of membrane GO:0031090: organelle membrane	GO:0004497: monooxygenase activity GO:0005506: iron ion binding GO:0016491: oxidoreductase activity GO:0016705: oxidoreductase activity acting on paired donors with incorporation or reduction of molecular oxygen GO:0020037: heme binding
FBgn0144710	FBgn0015270	Orc2	-2.40554	1.29084e-29	GO:0006260: DNA replication GO:0006261: DNA-dependent DNA replication GO:0006270: DNA replication initiation GO:0007052: mitotic spindle organization GO:0007076: mitotic chromosome condensation GO:0007307: eggshell chorion gene amplification GO:0008283: cell proliferation GO:0022008: neurogenesis GO:0030261: chromosome condensation	GO:0000792: heterochromatin GO:0005634: nucleus GO:0005664: nuclear origin of replication recognition complex GO:0005723: alpha-heterochromatin	GO:0003682: chromatin binding GO:0003688: DNA replication origin binding
FBgn0281674	FBgn0015331	abs	-1.83649	1.14569e-49	GO:0000398: mRNA splicing via spliceosome GO:0010501: RNA secondary structure unwinding GO:0030431: sleep	GO:0071011: precatalytic spliceosome GO:0071013: catalytic step 2 spliceosome	GO:0003676: nucleic acid binding GO:0003723: RNA binding GO:0004004: ATP-dependent RNA helicase activity GO:0004386: helicase activity GO:0005524: ATP binding GO:0008270: zinc ion binding
FBgn0137455	FBgn0015338	CG5861	-1.00937	7.83644e-09	GO:0006909: phagocytosis	GO:0016020: membrane GO:0016021: integral component of membrane	−
[truncated: 1,658 more rows]

## Sheet: Supplementary Table S5
Supplementary Table S5. DEG between D. arizonae and D. m. wrigleyi testes. Genes selected are those presenting log2(FC) ≥ |1| p-value adjusted ≤ 0.01.
[truncated: 1,811 more rows]

[truncated: 15 more sheets: Supplementary Table S6, Supplementary Table S7, Supplementary Table S8, Supplementary Table S9, Supplementary Table S10, Supplementary Table S11, Supplementary Table S12, Supplementary Table S13, Supplementary Table S14, Supplementary Table S15, Supplementary Table S16, Supplementary Table S17, Supplementary Table S18, Supplementary Table S19, Supplementary Table S20]
